# Supplementary material for: Functional screening implicates miR-371-3p and peroxiredoxin 6 in reversible tolerance to cancer drugs
Source: Nat Commun. 2016 Aug 3;7:12351. doi: 10.1038/ncomms12351 (PMC4976141; doi:10.1038/ncomms12351)
Supplement: Supplementary Data 1 — miR mimic screen hits in PC9 cells [file ncomms12351-s2.xlsx]

## Sheet: inhib summary 2 sets final pval
PreCursor Accession	Mature Sanger ID	Mature Sequence		% live cells compared to media	% live cells compared to media	p value	ANTIMIR SHORTLIST	MIMIC SCREEN : 1ST SET	MIMIC SCREEN : 2ND SET	p value		ntc
MI0006388	hsa-miR-1254	AGCCUGGAAGCUGGAGCCUGCAGU		135.677	41.208	0.00216297	hsa-miR-1254	27.6935	47.9894	0.641175		26.2535
MI0006319	hsa-miR-1229	CUCUCACCACUGCCCUCCCACAG		93.6793	36.2966	0.00640331	hsa-miR-1229	14.4276	11.4117	0.000130716		28.4457
MI0003188	hsa-miR-503	UAGCAGCGGGAACAGUUCUGCAG		72.1137	66.1049	2.06638e-06	hsa-miR-503	2.43002	7.03304	5.58749e-06		34.7371
MI0005533	hsa-miR-890	UACUUGGAAAGGCAUCAGUUG		66.6122	37.6641	0.0137707	hsa-miR-890	22.0677	42.4559	0.557177		36.876
MI0000085	hsa-miR-27a*	AGGGCUUAGCUGCUUGUGAGCA		64.8744	49.0957	0.000535159	hsa-miR-27a*	2.33496	5.1908	3.63942e-06		32.7324
MI0000070	hsa-miR-16	UAGCAGCACGUAAAUAUUGGCG		63.1651	66.1131	8.62794e-06	hsa-miR-16	6.49967	14.0012	5.58306e-05		36.39
MI0000780	hsa-miR-372	AAAGUGCUGCGACAUUUGAGCGU		61.0159	40.8105	0.00941005	hsa-miR-372	32.8179	21.3068	0.0914795		41.4869
MI0003164	hsa-miR-520d-3p	AAAGUGCUUCUCUUUGGUGGGU		59.3541	39.9113	0.0144022	hsa-miR-520d-3p	37.7381	22.8249	0.304869		33.7013
MI0001518	hsa-miR-18b	UAAGGUGCAUCUAGUGCAGUUAG		59.308	53.8308	0.000249509	hsa-miR-18b	1.40811	21.1794	0.000345413		35.0673
MI0000473	hsa-miR-129-3p	AAGCCCUUACCCCAAAAAGCAU		58.5558	53.9723	0.000272357	hsa-miR-129-3p	9.24818	25.6805	0.0025381		45.6614
MI0003757	hsa-miR-758	UUUGUGACCUGGUCCACUAACC		58.1878	53.1169	0.000363508	hsa-miR-758	4.31742	6.17591	6.05435e-06		31.616
MI0003171	hsa-miR-518d-3p	CAAAGCGCUUCCCUUUGGAGC		58.1032	62.4325	5.01941e-05	hsa-miR-518d-3p	28.7893	15.8684	0.0142565		46.8195
MI0006416	hsa-miR-1276	UAAAGAGCCCUGUGGAGACA		57.3615	49.2076	0.00123216	hsa-miR-1276	15.2346	20.8357	0.00137044		31.5715
MI0000109	hsa-miR-103	AGCAGCAUUGUACAGGGCUAUGA		56.9991	62.7024	6.40611e-05	hsa-miR-103	20.8492	48.5135	0.906647		33.924
MI0000342	hsa-miR-200b*	CAUCUUACUGGGCAGCAUUGGA		56.9656	54.8459	0.000293396	hsa-miR-200b*	6.21222	6.81252	9.52376e-06
MI0003166	hsa-miR-520g	ACAAAGUGCUUCCCUUUAGAGUGU		56.6551	49.1231	0.00141066	hsa-miR-520g	19.7029	9.99308	0.000445877
MI0003144	hsa-miR-515-5p	UUCUCCAAAAGAAAGCACUUUCUG		55.7329	53.2418	0.00055413	hsa-miR-515-5p	9.8886	15.1089	0.000120322
MI0000773	hsa-miR-302c	UAAGUGCUUCCAUGUUUCAGUGG		55.6621	107.504	9.35194e-05	hsa-miR-302c	28.2043	17.5777	0.0157289
MI0003144	hsa-miR-515-3p	GAGUGCCUUCUUUUGGAGCGUU		55.0243	54.8199	0.000443243	hsa-miR-515-3p	1.871	4.78452	3.12411e-06
MI0006427	hsa-miR-1274b	UCCCUGUUCGGGCGCCA		54.9884	44.5814	0.00671766	hsa-miR-1274b	3.6595	29.3565	0.00481516
MI0003583	hsa-miR-576-3p	AAGAUGUGGAAAAAUUGGAAUC		54.8482	52.5329	0.000789314	hsa-miR-576-3p	25.1979	24.7827	0.0294578
MI0000070	hsa-miR-16-1*	CCAGUAUUAACUGUGCUGCUGA		54.5932	50.2864	0.00147355	hsa-miR-16-1*	8.23879	31.321	0.011988
MI0003646	hsa-miR-33b	GUGCAUUGCUGUUGCAUUGC		54.3123	44.933	0.00676582	hsa-miR-33b	6.33036	5.6418	7.82074e-06
MI0003131	hsa-miR-492	AGGACCUGCGGGACAAGAUUCUU		53.8198	51.4272	0.0012829	hsa-miR-492	40.1691	24.9548	0.567154
MI0002470	hsa-miR-486-3p	CGGGGCAGCUCAGUACAGGAU		53.7498	49.1243	0.00235393	hsa-miR-486-3p	60.9406	171.278	0.000216451
MI0003580	hsa-miR-573	CUGAAGUGAUGUGUAACUGAUCAG		53.3959	47.9851	0.00341276	hsa-miR-573	2.85805	9.18544	1.00265e-05
MI0003820	hsa-miR-454*	ACCCUAUCAAUAUUGUCUCUGC		53.2447	21.9281	0.72668	hsa-miR-454*	3.41869	6.27142	5.37829e-06
MI0000074	hsa-miR-19b-1*	AGUUUUGCAGGUUUGCAUCCAGC		53.124	36.088	0.082087	hsa-miR-19b-1*	21.47	23.0109	0.00843811
MI0000490	hsa-miR-206	UGGAAUGUAAGGAAGUGUGUGG		52.7968	56.1819	0.000567465	hsa-miR-206	16.7821	36.8464	0.118873
MI0001446	hsa-miR-424	CAGCAGCAAUUCAUGUUUUGAA		52.6306	54.2097	0.000880384	hsa-miR-424	3.2802	14.0314	4.06328e-05
MI0003645	hsa-miR-631	AGACCUGGCCCAGACCUCAGC		52.5426	46.3044	0.0062934	hsa-miR-631	49.5411	155.967	0.000784214
MI0003154	hsa-miR-518f	GAAAGCGCUUCUCUUUAGAGG		52.0714	44.8241	0.0102245	hsa-miR-518f	21.6133	14.3554	0.00146291
MI0000737	hsa-miR-200a*	CAUCUUACCGGACAGUGCUGGA		51.7957	49.0575	0.00354652	hsa-miR-200a*	21.7044	29.2619	0.0418695
MI0000076	hsa-miR-20a*	ACUGCAUUAUGAGCACUUAAAG		51.6625	52.1141	0.0017547	hsa-miR-20a*	18.7796	17.4941	0.00126364
MI0003668	hsa-miR-548d-5p	AAAAGUAAUUGUGGUUUUUGCC		51.4279	47.3516	0.00591653	hsa-miR-548d-5p	45.8688	53.1523	0.00634558
MI0003642	hsa-miR-628-5p	AUGCUGACAUAUUUACUAGAGG		51.3883	50.8181	0.00252178	hsa-miR-628-5p	8.79884	12.3492	5.02735e-05
MI0003631	hsa-miR-617	AGACUUCCCAUUUGAAGGUGGC		51.3052	46.4471	0.00767112	hsa-miR-617	27.7161	27.9556	0.100171
MI0003155	hsa-miR-520b	AAAGUGCUUCCUUUUAGAGGG		51.2689	44.6532	0.0123909	hsa-miR-520b	26.6172	15.3916	0.00720353
MI0000489	hsa-miR-195	UAGCAGCACAGAAAUAUUGGC		51.2643	52.1484	0.00191263	hsa-miR-195	14.2107	37.2659	0.0961431
MI0000273	hsa-miR-183*	GUGAAUUACCGAAGGGCCAUAA		51.232	52.723	0.00169862	hsa-miR-183*	7.40315	9.10981	1.88908e-05
MI0000440	hsa-miR-27b*	AGAGCUUAGCUGAUUGGUGAAC		51.1984	51.9347	0.00203785	hsa-miR-27b*	3.02341	4.43025	3.45682e-06
MI0003152	hsa-miR-525-3p	GAAGGCGCUUCCCUUUAGAGCG		51.1049	45.7751	0.00951074	hsa-miR-525-3p	6.68768	33.2846	0.0176715
MI0000781	hsa-miR-373	GAAGUGCUUCGAUUUUGGGGUGU		50.9433	47.9933	0.00554791	hsa-miR-373	28.5793	19.4334	0.0236223
MI0003194	hsa-miR-507	UUUUGCACCUUUUGGAGUGAA		50.8664	51.3103	0.00253789	hsa-miR-507	3.82324	3.0407	3.08533e-06
MI0003170	hsa-miR-518a-3p	GAAAGCGCUUCCCUUUGCUGGA		50.7966	60.0823	0.000525155	hsa-miR-518a-3p	17.1452	18.873	0.00119902
MI0005560	hsa-miR-885-3p	AGGCAGCGGGGUGUAGUGGAUA		50.7421	52.3335	0.00208214	hsa-miR-885-3p	64.3496	43.1013	0.00357307
MI0000082	hsa-miR-25*	AGGCGGAGACUUGGGCAAUUG		50.5901	55.2884	0.00119312	hsa-miR-25*	3.17521	7.37651	6.6718e-06
MI0000072	hsa-miR-18a	UAAGGUGCAUCUAGUGCAGAUAG		50.556	46.6687	0.00841582	hsa-miR-18a	1.36366	9.98652	1.07253e-05
MI0000784	hsa-miR-376a	AUCAUAGAGGAAAAUCCACGU		50.3652	51.7538	0.00258992	hsa-miR-376a	2.34493	4.31954	3.04031e-06
MI0003590	hsa-miR-583	CAAAGAGGAAGGUCCCAUUAC		50.271	55.5847	0.00123129	hsa-miR-583	21.7303	47.296	0.88019
MI0006656	hsa-miR-1197	UAGGACACAUGGUCUACUUCU		50.1069	53.3883	0.00195613	hsa-miR-1197	15.3874	39.2062	0.161814
MI0003595	hsa-miR-587	UUUCCAUAGGUGAUGAGUCAC		50.1027	49.1729	0.00498487	hsa-miR-587	22.296	23.9208	0.0126055
MI0006409	hsa-miR-1273	GGGCGACAAAGCAAGACUCUUUCUU		50.0501	50.828	0.00343363	hsa-miR-1273	5.96813	8.97062	1.44384e-05
MI0001519	hsa-miR-20b*	ACUGUAGUAUGGGCACUUCCAG		50.0476	53.4823	0.00194888	hsa-miR-20b*	13.7868	10.796	0.000100198
MI0000459	hsa-miR-143*	GGUGCAGUGCUGCAUCUCUGGU		49.979	51.9797	0.00271006	hsa-miR-143*	10.879	24.2337	0.00195032
MI0000443	hsa-miR-124	UAAGGCACGCGGUGAAUGCC		49.9588	42.6319	0.0266864	hsa-miR-124	42.5827	63.2696	0.00456078
MI0003661	hsa-miR-646	AAGCAGCUGCCUCUGAGGC		49.9058	46.779	0.00936205	hsa-miR-646	32.383	70.9624	0.0349863
MI0003169	hsa-miR-518e*	CUCUAGAGGGAAGCGCUUUCUG		49.8912	50.7158	0.00365754	hsa-miR-518e*	9.0697	10.9409	3.79453e-05
MI0008330	hsa-miR-1909*	UGAGUGCCGGUGCCUGCCCUG		49.7806	42.0148	0.0322365	hsa-miR-1909*	5.70057	27.3994	0.00313486
MI0003679	hsa-miR-549	UGACAACUAUGGAUGAGCUCU		49.7352	27.7568	0.536151	hsa-miR-549	8.42585	19.7488	0.000375573
MI0006389	hsa-miR-1255a	AGGAUGAGCAAAGAAAGUAGAUU		49.6583	46.403	0.0108335	hsa-miR-1255a	6.55359	9.47226	1.77561e-05
MI0003137	hsa-miR-193b	AACUGGCCCUCAAAGUCCCGCU		49.5697	47.5739	0.00826087	hsa-miR-193b	28.1274	5.65728	0.00388076
MI0003513	hsa-miR-455-5p	UAUGUGCCUUUGGACUACAUCG		49.536	60.5887	0.000717367	hsa-miR-455-5p	2.03777	12.0374	2.03711e-05
MI0003638	hsa-miR-624*	UAGUACCAGUACCUUGUGUUCA		49.5126	50.3724	0.00432537	hsa-miR-624*	1.75178	4.86459	3.12591e-06
MI0000077	hsa-miR-21	UAGCUUAUCAGACUGAUGUUGA		49.4358	46.925	0.00997341	hsa-miR-21	5.19779	5.82286	6.54886e-06
MI0000086	hsa-miR-28-5p	AAGGAGCUCACAGUCUAUUGAG		49.3865	49.3406	0.00564408	hsa-miR-28-5p	14.1707	9.82591	9.34518e-05
MI0000073	hsa-miR-19a*	AGUUUUGCAUAGUUGCACUACA		49.3229	49.8987	0.00503795	hsa-miR-19a*	5.24532	18.5388	0.000190314
MI0000745	hsa-miR-301a	CAGUGCAAUAGUAUUGUCAAAGC		49.316	21.4323	0.99958	hsa-miR-301a	4.71157	7.01472	7.69316e-06
MI0002470	hsa-miR-486-5p	UCCUGUACUGAGCUGCCCCGAG		49.1273	31.2926	0.348713	hsa-miR-486-5p	17.2752	36.4406	0.11598
MI0000458	hsa-miR-142-3p	UGUAGUGUUUCCUACUUUAUGGA		49.0957	47.7295	0.0088291	hsa-miR-142-3p	1.03761	3.16959	1.98522e-06
MI0005712	hsa-miR-920	GGGGAGCUGUGGAAGCAGUA		49.078	55.5918	0.00170531	hsa-miR-920	7.46864	9.35836	2.01642e-05
MI0000091	hsa-miR-33a*	CAAUGUUUCCACAGUGCAUCAC		49.0601	25.665	0.720296	hsa-miR-33a*	4.92215	3.18514	3.91185e-06
MI0006417	hsa-miR-302e	UAAGUGCUUCCAUGCUU		49.0184	45.3325	0.0161614	hsa-miR-302e	21.902	50.4734	0.893015
MI0000075	hsa-miR-19b-2*	AGUUUUGCAGGUUUGCAUUUCA		49.0027	40.8799	0.0490711	hsa-miR-19b-2*	16.7953	39.3829	0.195664
MI0005117	hsa-miR-768-3p	UCACAAUGCUGACACUCAAACUGCUGAC		48.9799	42.4861	0.0331595	hsa-miR-768-3p	11.224	12.5804	8.19289e-05
MI0005758	hsa-miR-936	ACAGUAGAGGGAGGAAUCGCAG		48.9484	35.6053	0.163285	hsa-miR-936	2.63678	4.0161	2.99616e-06
MI0005202	hsa-miR-801	GAUUGCUCUGCGUGCGGAAUCGAC		48.9243	47.1456	0.0105568	hsa-miR-801	9.70491	13.4095	7.57055e-05
MI0003591	hsa-miR-584	UUAUGGUUUGCCUGGGACUGAG		48.8205	54.622	0.00217178	hsa-miR-584	16.8292	10.4338	0.000207781
MI0006407	hsa-miR-1270	CUGGAGAUAUGGAAGAGCUGUGU		48.7734	48.1331	0.00862225	hsa-miR-1270	24.9843	35.6002	0.28199
MI0000791	hsa-miR-383	AGAUCAGAAGGUGAUUGUGGCU		48.6858	43.2871	0.0287371	hsa-miR-383	28.8155	64.5582	0.111843
MI0003599	hsa-miR-589	UGAGAACCACGUCUGCUCUGAG		48.6763	49.1023	0.00703858	hsa-miR-589	9.30694	8.55345	2.42822e-05
MI0000289	hsa-miR-181a	AACAUUCAACGCUGUCGGUGAGU		48.6443	51.8841	0.00386655	hsa-miR-181a	1.9625	4.40775	2.92406e-06
MI0003169	hsa-miR-518e	AAAGCGCUUCCCUUCAGAGUG		48.4986	48.9303	0.00763357	hsa-miR-518e	9.0697	10.9409	3.79453e-05
MI0006399	hsa-miR-548n	CAAAAGUAAUUGUGGAUUUUGU		48.4328	54.8616	0.0023147	hsa-miR-548n	4.21392	7.7542	8.40683e-06
MI0005568	hsa-miR-301b	CAGUGCAAUGAUAUUGUCAAAGC		48.3804	23.8643	0.894811	hsa-miR-301b	4.84804	6.83211	7.56416e-06
MI0001727	hsa-miR-453	AGGUUGUCCGUGGUGAGUUCGCA		48.3335	39.6222	0.0743995	hsa-miR-453	23.5857	27.7499	0.0414472
MI0000480	hsa-miR-154	UAGGUUAUCCGUGUUGCCUUCG		48.3156	45.6894	0.0171453	hsa-miR-154	6.00493	17.6877	0.00015639
MI0000776	hsa-miR-376c	AACAUAGAGGAAAUUCCACGU		48.2538	36.9535	0.136778	hsa-miR-376c	12.3826	11.9012	8.97948e-05
MI0003658	hsa-miR-643	ACUUGUAUGCUAGCUCAGGUAG		48.2046	38.5726	0.0967024	hsa-miR-643	26.4	22.2528	0.0228814
MI0005775	hsa-miR-297	AUGUAUGUGUGCAUGUGCAUG		48.1768	46.7005	0.0138477	hsa-miR-297	38.8389	54.3939	0.0353582
MI0003584	hsa-miR-577	UAGAUAAAAUAUUGGUACCUG		48.1623	50.4365	0.00592336	hsa-miR-577	11.6632	9.53393	4.855e-05
MI0003815	hsa-miR-1301	UUGCAGCUGCCUGGGAGUGACUUC		48.1221	49.4785	0.00737753	hsa-miR-1301	5.13623	6.50063	7.40911e-06
MI0003629	hsa-miR-616	AGUCAUUGGAGGGUUUGAGCAG		48.0851	49.841	0.00687117	hsa-miR-616	2.99421	4.44675	3.45181e-06
MI0000734	hsa-miR-106b*	CCGCACUGUGGGUACUUGCUGC		48.078	47.3824	0.0120457	hsa-miR-106b*	23.0868	12.0506	0.00159783
MI0006313	hsa-miR-1226*	GUGAGGGCAUGCAGGCCUGGAUGGGG		48.0608	50.1901	0.00640591	hsa-miR-1226*	20.4415	27.5559	0.0216248
MI0005542	hsa-miR-876-5p	UGGAUUUCUUUGUGAAUCACCA		47.9869	44.0276	0.0275102	hsa-miR-876-5p	1.85817	4.46485	2.91466e-06
MI0000064	hsa-let-7c*	UAGAGUUACACCCUGGGAGUUA		47.8887	38.2132	0.110331	hsa-let-7c*	2.77977	6.24221	4.87719e-06
MI0003160	hsa-miR-524-5p	CUACAAAGGGAAGCACUUUCUC		47.8872	44.2696	0.0264715	hsa-miR-524-5p	4.61513	10.2025	1.60515e-05
MI0006311	hsa-miR-1225-3p	UGAGCCCCUGUGCCGCCCCCAG		47.8845	46.8998	0.0140941	hsa-miR-1225-3p	11.4454	4.94126	2.30887e-05
MI0003568	hsa-miR-562	AAAGUAGCUGUACCAUUUGC		47.8693	52.0169	0.00459626	hsa-miR-562	5.46502	11.801	2.70515e-05
MI0000774	hsa-miR-302d	UAAGUGCUUCCAUGUUUGAGUGU		47.8342	53.4859	0.00349529	hsa-miR-302d	22.1264	23.4362	0.0108104
MI0000472	hsa-miR-127-3p	UCGGAUCCGUCUGAGCUUGGCU		47.8265	48.8847	0.00904244	hsa-miR-127-3p	41.0882	57.247	0.0132663
MI0003610	hsa-miR-598	UACGUCAUCGUUGUCAUCGUCA		47.7733	48.0275	0.0111214	hsa-miR-598	23.2634	30.1291	0.0682889
MI0000476	hsa-miR-138	AGCUGGUGUUGUGAAUCAGGCCG		47.7587	44.9094	0.0232907	hsa-miR-138	28.3961	46.3519	0.695275
MI0000111	hsa-miR-105*	ACGGAUGUUUGAGCAUGUGCUA		47.7515	46.6574	0.0153722	hsa-miR-105*	5.6988	12.9448	3.78859e-05
MI0006323	hsa-miR-1233	UGAGCCCUGUCCUCCCGCAG		47.7132	41.9241	0.048248	hsa-miR-1233	2.43429	4.40669	3.13685e-06
MI0000459	hsa-miR-143	UGAGAUGAAGCACUGUAGCUC		47.7061	47.9048	0.0116186	hsa-miR-143	10.879	24.2337	0.00195032
MI0000097	hsa-miR-95	UUCAACGGGUAUUUAUUGAGCA		47.6477	56.9147	0.00207013	hsa-miR-95	3.11873	5.41372	4.28277e-06
MI0005531	hsa-miR-450b-3p	UUGGGAUCAUUUUGCAUCCAUA		47.6317	44.287	0.0277795	hsa-miR-450b-3p	44.579	58.1283	0.00432549
MI0000299	hsa-miR-222*	CUCAGUAGCCAGUGUAGAUCCU		47.6149	55.2759	0.00270921	hsa-miR-222*	1.77198	31.2209	0.00716841
MI0000263	hsa-miR-7	UGGAAGACUAGUGAUUUUGUUGU		47.6141	54.0222	0.00336544	hsa-miR-7	4.74341	37.765	0.043739
MI0001721	hsa-miR-431	UGUCUUGCAGGCCGUCAUGCA		47.5933	43.8486	0.0311127	hsa-miR-431	1.79103	3.87563	2.55687e-06
MI0001445	hsa-miR-423-5p	UGAGGGGCAGAGAGCGAGACUUU		47.5676	43.2535	0.0360836	hsa-miR-423-5p	22.3668	75.1179	0.145416
MI0003562	hsa-miR-556-5p	GAUGAGCUCAUUGUAAUAUGAG		47.5553	51.6816	0.00533322	hsa-miR-556-5p	3.97077	6.2541	5.82553e-06
MI0000448	hsa-miR-130a	CAGUGCAAUGUUAAAAGGGCAU		47.5427	45.4024	0.0216666	hsa-miR-130a	3.84402	10.9424	1.77847e-05
MI0009988	hsa-miR-1978	GGUUUGGUCCUAGCCUUUCUA		47.4263	45.8867	0.0198085	hsa-miR-1978	33.6441	65.4332	0.0396571
MI0005116	hsa-miR-765	UGGAGGAGAAGGAAGGUGAUG		47.3965	50.0616	0.00776352	hsa-miR-765	59.7914	101.455	2.4352e-05
MI0000238	hsa-miR-196a	UAGGUAGUUUCAUGUUGUUGGG		47.3673	54.4104	0.00336436	hsa-miR-196a	0.818804	2.63359	1.7291e-06
MI0000814	hsa-miR-338-3p	UCCAGCAUCAGUGAUUUUGUUG		47.3601	50.4197	0.00726365	hsa-miR-338-3p	4.42553	4.11708	4.15464e-06
MI0000487	hsa-miR-193a-5p	UGGGUCUUUGCGGGCGAGAUGA		47.3412	52.742	0.00458847	hsa-miR-193a-5p	17.7541	96.3462	0.0928634
MI0000079	hsa-miR-23a	AUCACAUUGCCAGGGAUUUCC		47.2767	28.1341	0.653934	hsa-miR-23a	10.1728	12.9666	7.36953e-05
MI0005559	hsa-miR-744	UGCGGGGCUAGGGCUAACAGCA		47.2428	47.9744	0.0127417	hsa-miR-744	48.715	132.171	0.000670333
MI0000457	hsa-miR-141*	CAUCUUCCAGUACAGUGUUGGA		47.2421	52.4974	0.004936	hsa-miR-141*	32.9126	33.2072	0.597058
MI0003589	hsa-miR-582-3p	UAACUGGUUGAACAACUGAACC		47.2278	44.8268	0.0265667	hsa-miR-582-3p	16.4433	54.8183	0.971453
MI0009984	hsa-miR-1974	UGGUUGUAGUCCGUGCGAGAAUA		47.2248	53.719	0.00395395	hsa-miR-1974	108.82	59.8086	3.47526e-05
MI0009985	hsa-miR-1975	CCCCCACAACCGCGCUUGACUAGCU		47.193	49.1402	0.0099552	hsa-miR-1975	21.6464	18.2779	0.00304071
MI0000738	hsa-miR-302a	UAAGUGCUUCCAUGUUUUGGUGA		47.1598	53.5661	0.00413733	hsa-miR-302a	12.2058	20.2435	0.000707943
MI0006380	hsa-miR-1245	AAGUGAUCUAAAGGCCUACAU		47.121	51.7512	0.00589072	hsa-miR-1245	2.78896	13.0605	2.92416e-05
MI0003125	hsa-miR-490-3p	CAACCUGGAGGACUCCAUGCUG		47.1178	45.9524	0.0208721	hsa-miR-490-3p	27.0839	19.5041	0.0161254
MI0008333	hsa-miR-1912	UACCCAGAGCAUGCAGUGUGAA		47.1017	45.4433	0.0235988	hsa-miR-1912	5.3753	7.53484	9.56568e-06
MI0005527	hsa-miR-886-5p	CGGGUCGGAGUUAGCUCAAGCGG		47.1003	57.6948	0.00217005	hsa-miR-886-5p	17.8327	13.7291	0.000469441
MI0000442	hsa-miR-122*	AACGCCAUUAUCACACUAAAUA		47.098	51.8737	0.00578561	hsa-miR-122*	51.6976	50.8729	0.00232161
MI0005117	hsa-miR-768-5p	GUUGGAGGAUGAAAGUACGGAGUGAU		47.0905	44.2408	0.0314161	hsa-miR-768-5p	6.56999	20.3372	0.00037443
MI0005544	hsa-miR-147b	GUGUGCGGAAAUGCUUCUGCUA		47.0491	40.5131	0.0759185	hsa-miR-147b	5.78502	8.15937	1.17029e-05
MI0003604	hsa-miR-592	UUGUGUCAAUAUGCGAUGAUGU		47.0019	38.8694	0.110689	hsa-miR-592	2.95883	7.59806	6.83535e-06
MI0006391	hsa-miR-1257	AGUGAAUGAUGGGUUCUGACC		46.9345	43.0564	0.042902	hsa-miR-1257	3.76851	19.2273	0.000211644
MI0006421	hsa-miR-548i	AAAAGUAAUUGCGGAUUUUGCC		46.8752	36.8384	0.173447	hsa-miR-548i	43.0014	27.2462	0.958963
MI0003622	hsa-miR-609	AGGGUGUUUCUCUCAUCUCU		46.873	39.0526	0.10869	hsa-miR-609	12.7272	97.7083	0.145577
MI0003624	hsa-miR-611	GCGAGGACCCCUCGGGGUCUGAC		46.8253	46.7608	0.0184881	hsa-miR-611	39.6258	32.1139	0.912785
MI0003126	hsa-miR-491-3p	CUUAUGCAAGAUUCCCUUCUAC		46.7751	42.8134	0.0468861	hsa-miR-491-3p	9.68739	15.1999	0.0001195
MI0005416	hsa-miR-675	UGGUGCGGAGAGGGCCCACAGUG		46.7165	38.9271	0.114742	hsa-miR-675	12.2525	34.7305	0.0434349
MI0003180	hsa-miR-516a-5p	UUCUCGAGGAAAGAAGCACUUUC		46.7085	49.3578	0.0106976	hsa-miR-516a-5p	10.2533	7.00719	2.28578e-05
MI0003197	hsa-miR-510	UACUCAGGAGAGUGGCAAUCAC		46.6473	45.6423	0.024881	hsa-miR-510	17.2755	37.1683	0.13497
MI0003616	hsa-miR-603	CACACACUGCAAUUACUUUUGC		46.623	46.1251	0.0223842	hsa-miR-603	3.54833	4.97439	4.19013e-06
MI0009987	hsa-miR-1977	GAUUAGGGUGCUUAGCUGUUAA		46.5828	50.4071	0.00886809	hsa-miR-1977	5.36618	9.37026	1.4474e-05
MI0000114	hsa-miR-107	AGCAGCAUUGUACAGGGCUAUCA		46.5789	59.3181	0.00204916	hsa-miR-107	22.6445	40.2594	0.442664
MI0000784	hsa-miR-376a*	GUAGAUUCUCCUUCUAUGAGUA		46.5648	29.1961	0.620993	hsa-miR-376a*	12.4104	11.8993	9.02995e-05
MI0000294	hsa-miR-218-1*	AUGGUUCCGUCAAGCACCAUGG		46.5229	47.0315	0.0186363	hsa-miR-218-1*	6.96644	18.0889	0.000194198
MI0003130	hsa-miR-202*	UUCCUAUGCAUAUACUUCUUUG		46.5221	44.461	0.0336154	hsa-miR-202*	13.7351	27.5438	0.0074549
MI0000743	hsa-miR-34c-5p	AGGCAGUGUAGUUAGCUGAUUGC		46.4623	48.204	0.0145722	hsa-miR-34c-5p	79.4926	42.3142	0.00219263
MI0003158	hsa-miR-520c-3p	AAAGUGCUUCCUUUUAGAGGGU		46.4004	33.4292	0.347484	hsa-miR-520c-3p	34.2612	41.0196	0.614355
MI0003656	hsa-miR-641	AAAGACAUAGGAUAGAGUCACCUC		46.3992	44.7712	0.0321148	hsa-miR-641	28.1935	24.7631	0.0580834
MI0000290	hsa-miR-214*	UGCCUGUCUACACUUGCUGUGC		46.3947	49.3838	0.0114992	hsa-miR-214*	9.05141	88.9895	0.282145
MI0003589	hsa-miR-582-5p	UUACAGUUGUUCAACCAGUUACU		46.3422	55.4068	0.00380688	hsa-miR-582-5p	4.84517	16.9573	0.000112654
MI0001735	hsa-miR-409-5p	AGGUUACCCGAGCAACUUUGCAU		46.3241	47.8642	0.0162252	hsa-miR-409-5p	28.4126	48.6835	0.549586
MI0006311	hsa-miR-1225-5p	GUGGGUACGGCCCAGUGGGGGG		46.2847	60.1749	0.00202403	hsa-miR-1225-5p	35.372	30.0526	0.550006
MI0000742	hsa-miR-34b*	UAGGCAGUGUCAUUAGCUGAUUG		46.2839	48.1827	0.0152809	hsa-miR-34b*	8.7585	14.9695	9.79965e-05
MI0000815	hsa-miR-339-3p	UGAGCGCCUCGACGACAGAGCCG		46.2236	51.658	0.00759687	hsa-miR-339-3p	13.2942	22.4734	0.00158712
MI0003621	hsa-miR-608	AGGGGUGGUGUUGGGACAGCUCCGU		46.2232	49.5494	0.0115924	hsa-miR-608	27.6229	98.7339	0.0244237
MI0000744	hsa-miR-299-5p	UGGUUUACCGUCCCACAUACAU		46.2192	89.3703	0.00070792	hsa-miR-299-5p	36.7299	54.3406	0.0601674
MI0003662	hsa-miR-647	GUGGCUGCACUCACUUCCUUC		46.2073	47.3878	0.0185248	hsa-miR-647	25.755	62.5601	0.216403
MI0000477	hsa-miR-146a*	CCUCUGAAAUUCAGUUCUUCAG		46.194	50.2109	0.0101917	hsa-miR-146a*	18.678	21.653	0.00330733
MI0000107	hsa-miR-29b-2*	CUGGUUUCACAUGGUGGCUUAG		46.1726	24.6432	0.995461	hsa-miR-29b-2*	6.38669	37.692	0.049174
MI0000808	hsa-miR-326	CCUCUGGGCCCUUCCUCCAG		46.1111	101.083	0.00077373	hsa-miR-326	32.9532	64.1343	0.0513524
MI0003641	hsa-miR-627	GUGAGUCUCUAAGAAAAGAGGA		46.0984	45.4766	0.0291702	hsa-miR-627	11.5764	15.5101	0.000176202
MI0006378	hsa-miR-548f	AAAAACUGUAAUUACUUUU		46.0844	46.9279	0.0211096	hsa-miR-548f	31.7748	39.0468	0.994044
MI0000810	hsa-miR-135b*	AUGUAGGGCUAAAAGCCAUGGG		46.0741	43.0095	0.0515684	hsa-miR-135b*	10.939	28.0184	0.00611107
MI0003151	hsa-miR-519b-3p	AAAGUGCAUCCUUUUAGAGGUU		46.055	49.3023	0.0127288	hsa-miR-519b-3p	16.8842	20.3564	0.00164774
MI0003832	hsa-miR-1283	UCUACAAAGGAAAGCGCUUUCU		46.052	40.9603	0.0824324	hsa-miR-1283	36.226	32.2211	0.7934
MI0000446	hsa-miR-125b-1*	ACGGGUUAGGCUCUUGGGAGCU		46.0263	48.7999	0.0142485	hsa-miR-125b-1*	7.57188	17.1014	0.000154205
MI0003664	hsa-miR-649	AAACCUGUGUUGUUCAAGAGUC		45.9901	53.9365	0.00535527	hsa-miR-649	29.476	53.1207	0.296103
MI0005543	hsa-miR-708	AAGGAGCUUACAAUCUAGCUGGG		45.967	52.1783	0.0073728	hsa-miR-708	24.5147	42.9041	0.744882
MI0003150	hsa-miR-526b	CUCUUGAGGGAAGCACUUUCUGU		45.9665	37.1902	0.186464	hsa-miR-526b	12.4128	28.3028	0.00786432
MI0001723	hsa-miR-433	AUCAUGAUGGGCUCCUCGGUGU		45.9607	52.9486	0.00641649	hsa-miR-433	3.74883	6.8086	6.35166e-06
MI0003150	hsa-miR-526b*	GAAAGUGCUUCCUUUUAGAGGC		45.9252	48.1687	0.0167099	hsa-miR-526b*	29.484	26.0142	0.0986915
MI0003592	hsa-miR-585	UGGGCGUAUCUGUAUGCUA		45.9105	50.4741	0.0103938	hsa-miR-585	25.7197	46.8499	0.865001
MI0003600	hsa-miR-550	AGUGCCUGAGGGAGUAAGAGCCC		45.9009	50.3999	0.010575	hsa-miR-550	5.25882	20.9232	0.000403863
MI0001637	hsa-miR-448	UUGCAUAUGUAGGAUGUCCCAU		45.9001	55.8995	0.00400422	hsa-miR-448	14.8995	7.84719	8.48835e-05
MI0003180	hsa-miR-516-3p	UGCUUCCUUUCAGAGGGU		45.8837	48.8957	0.014462	hsa-miR-516-3p	3.54729	13.9321	4.0349e-05
MI0003515	hsa-miR-544	AUUCUGCAUUUUUAGCAAGUUC		45.8584	51.7018	0.00829923	hsa-miR-544	26.1593	127.264	0.0158411
MI0003764	hsa-miR-1224-5p	GUGAGGACUCGGGAGGUGG		45.8544	46.7807	0.0230032	hsa-miR-1224-5p	3.75598	11.5372	2.07148e-05
MI0000746	hsa-miR-99b*	CAAGCUCGUGUCUGUGGGUCCG		45.8348	51.6029	0.00850946	hsa-miR-99b*	14.2066	13.0421	0.000169649
MI0000809	hsa-miR-151-5p	UCGAGGAGCUCACAGUCUAGU		45.8056	44.2413	0.0411599	hsa-miR-151-5p	18.6562	13.6544	0.000575497
MI0003603	hsa-miR-591	AGACCAUGGGUUCUCAUUGU		45.7829	43.5256	0.0486573	hsa-miR-591	9.87588	9.98318	3.608e-05
MI0003156	hsa-miR-518b	CAAAGCGCUCCCCUUUAGAGGU		45.7671	47.6701	0.0193258	hsa-miR-518b	27.3662	15.5866	0.0091763
MI0000465	hsa-miR-191	CAACGGAAUCCCAAAAGCAGCUG		45.7542	29.2341	0.671755	hsa-miR-191	12.867	9.82913	6.77628e-05
MI0000815	hsa-miR-339-5p	UCCCUGUCCUCCAGGAGCUCACG		45.7484	39.8281	0.111774	hsa-miR-339-5p	8.71387	7.38365	1.73054e-05
MI0003170	hsa-miR-518a-5p	CUGCAAAGGGAAGCCCUUUC		45.6628	49.1286	0.0145509	hsa-miR-518a-5p	2.88364	22.3308	0.000539426
MI0003663	hsa-miR-648	AAGUGUGCAGGGCACUGGU		45.6539	47.6833	0.0197983	hsa-miR-648	2.94812	4.73891	3.63202e-06
MI0000748	hsa-miR-130b	CAGUGCAAUGAUGAAAGGGCAU		45.6495	52.4353	0.00766041	hsa-miR-130b	6.90652	37.0961	0.0450648
MI0000542	hsa-miR-320a	AAAAGCUGGGUUGAGAGGGCGA		45.6193	46.6427	0.0250391	hsa-miR-320a	7.05292	13.518	5.24396e-05
MI0000805	hsa-miR-342-5p	AGGGGUGCUAUCUGUGAUUGA		45.5942	45.9999	0.0290285	hsa-miR-342-5p	59.7056	124.761	7.0804e-05
MI0000803	hsa-miR-330-5p	UCUCUGGGCCUGUGUCUUAGGC		45.5587	47.9636	0.0190732	hsa-miR-330-5p	54.4681	99.3445	9.60013e-05
MI0006652	hsa-miR-1321	CAGGGAGGUGAAUGUGAU		45.546	58.7193	0.00301047	hsa-miR-1321	123.404	50.8827	0.000398998
MI0003149	hsa-miR-520a-5p	CUCCAGAGGGAAGUACUUUCU		45.5157	46.5618	0.0261048	hsa-miR-520a-5p	14.1854	17.9148	0.000521624
MI0010486	hsa-miR-2052	UGUUUUGAUAACAGUAAUGU		45.5006	44.8106	0.0386507	hsa-miR-2052	12.9123	77.0876	0.35778
MI0003834	hsa-miR-769-5p	UGAGACCUCUGGGUUCUGAGCU		45.478	40.8606	0.0938214	hsa-miR-769-5p	18.8987	55.6161	0.785369
MI0000736	hsa-miR-30c	UGUAAACAUCCUACACUCUCAGC		45.4746	48.6098	0.0169829	hsa-miR-30c	39.6288	30.5383	0.948603
MI0000300	hsa-miR-223*	CGUGUAUUUGACAAGCUGAGUU		45.462	46.9414	0.0243279	hsa-miR-223*	0.842152	2.90491	1.83022e-06
MI0001145	hsa-miR-384	AUUCCUAGAAAUUGUUCAUA		45.3758	40.0528	0.113885	hsa-miR-384	42.73	47.3923	0.0423382
MI0000482	hsa-miR-185	UGGAGAGAAAGGCAGUUCCUGA		45.3584	47.6524	0.0213877	hsa-miR-185	7.89071	140.427	0.0655536
MI0000295	hsa-miR-218	UUGUGCUUGAUCUAACCAUGU		45.3373	45.2177	0.0365809	hsa-miR-218	8.42343	9.78601	2.62161e-05
MI0003132	hsa-miR-493*	UUGUACAUGGUAGGCUUUCAUU		45.311	53.7711	0.00665426	hsa-miR-493*	3.83588	13.0481	3.19773e-05
MI0006441	hsa-miR-1308	GCAUGGGUGGUUCAGUGG		45.3085	44.1307	0.0469009	hsa-miR-1308	37.2246	64.2934	0.0184691
MI0006272	hsa-miR-1179	AAGCAUUCUUUCAUUGGUUGG		45.289	92.7277	0.000899707	hsa-miR-1179	11.0743	27.7858	0.0057929
MI0006649	hsa-miR-513c	UUCUCAAGGAGGUGUCGUUUAU		45.2626	49.1428	0.0160318	hsa-miR-513c	8.73063	8.88706	2.3072e-05
MI0002467	hsa-miR-483-3p	UCACUCCUCUCCUCCCGUCUU		45.2624	47.1728	0.02425	hsa-miR-483-3p	1.80692	6.28956	4.33829e-06
MI0000103	hsa-miR-101*	CAGUUAUCACAGUGCUGAUGCU		45.2588	41.9271	0.0773847	hsa-miR-101*	8.19636	27.652	0.00416305
MI0000093	hsa-miR-92a-1*	AGGUUGGGAUCGGUUGCAAUGCU		45.254	22.9278	0.813153	hsa-miR-92a-1*	23.399	82.9432	0.0827941
MI0000452	hsa-miR-135a	UAUGGCUUUUUAUUCCUAUGUGA		45.2373	47.741	0.0216053	hsa-miR-135a	11.78	6.44715	3.0596e-05
MI0003577	hsa-miR-570	CGAAAACAGCAAUUACCUUUGC		45.2284	45.5202	0.0350492	hsa-miR-570	4.90249	17.618	0.000138854
MI0003154	hsa-miR-518f*	CUCUAGAGGGAAGCACUUUCUC		45.2245	45.3087	0.0367572	hsa-miR-518f*	21.6133	14.3554	0.00146291
MI0000101	hsa-miR-99a	AACCCGUAGAUCCGAUCUUGUG		45.1827	49.9885	0.0137986	hsa-miR-99a	24.734	36.6465	0.326492
MI0002471	hsa-miR-487a	AAUCAUACAGGGACAUCCAGUU		45.1651	49.4705	0.0153718	hsa-miR-487a	12.4041	12.5496	0.000103278
MI0000783	hsa-miR-375	UUUGUUCGUUCGGCUCGCGUGA		45.144	48.3542	0.019426	hsa-miR-375	1.87444	3.93628	2.62082e-06
MI0005755	hsa-miR-933	UGUGCGCAGGGAGACCUCUCCC		45.087	34.8016	0.330378	hsa-miR-933	9.12092	28.0523	0.00511516
MI0003820	hsa-miR-454	UAGUGCAAUAUUGCUUAUAGGGU		45.0829	46.1388	0.0316269	hsa-miR-454	3.41869	6.27142	5.37829e-06
MI0005713	hsa-miR-921	CUAGUGAGGGACAGAACCAGGAUUC		45.0603	92.1011	0.000950826	hsa-miR-921	3.99886	21.799	0.000487783

## Sheet: miR inhib screen FINAL TABLE
			Anti-miR Screen		miR Mimic Screen
PreCursor Accession number	Mature Sanger ID	Mature Sequence	Fold change Erlotinib vs. DMSO (log2)	Fold change with Erlotinib Anti-miR vs. NTC (log2)	Fold change Erlotinib vs. DMSO (log2)	Fold change with Erlotinib miR vs. NTC (log2)
MI0006388	hsa-miR-1254	AGCCUGGAAGCUGGAGCCUGCAGU	0.440181	1.9797	-1.85238	-0.167368
MI0006319	hsa-miR-1229	CUCUCACCACUGCCCUCCCACAG	-0.0941976	1.44532	-2.7931	-1.10808
MI0003188	hsa-miR-503	UAGCAGCGGGAACAGUUCUGCAG	-0.471654	1.06787	-5.36289	-3.67787
MI0005533	hsa-miR-890	UACUUGGAAAGGCAUCAGUUG	-0.586142	0.953378	-2.17999	-0.494976
MI0000085	hsa-miR-27a*	AGGGCUUAGCUGCUUGUGAGCA	-0.624279	0.915241	-5.42046	-3.73545
MI0000070	hsa-miR-16	UAGCAGCACGUAAAUAUUGGCG	-0.6628	0.87672	-3.94349	-2.25848
MI0000780	hsa-miR-372	AAAGUGCUGCGACAUUUGAGCGU	-0.712743	0.826776	-1.60744	0.0775703
MI0003164	hsa-miR-520d-3p	AAAGUGCUUCUCUUUGGUGGGU	-0.75258	0.786939	-1.4059	0.279109
MI0001518	hsa-miR-18b	UAAGGUGCAUCUAGUGCAGUUAG	-0.753702	0.785818	-6.1501	-4.46509
MI0000473	hsa-miR-129-3p	AAGCCCUUACCCCAAAAAGCAU	-0.772117	0.767403	-3.43469	-1.74967
MI0003757	hsa-miR-758	UUUGUGACCUGGUCCACUAACC	-0.781211	0.758308	-4.53369	-2.84867
MI0003171	hsa-miR-518d-3p	CAAAGCGCUUCCCUUUGGAGC	-0.783311	0.756209	-1.79639	-0.11138
MI0006416	hsa-miR-1276	UAAAGAGCCCUGUGGAGACA	-0.801846	0.737673	-2.71458	-1.02957
MI0000109	hsa-miR-103	AGCAGCAUUGUACAGGGCUAUGA	-0.810988	0.728531	-2.26194	-0.576922
MI0000342	hsa-miR-200b*	CAUCUUACUGGGCAGCAUUGGA	-0.811838	0.727682	-4.00875	-2.32373
MI0003166	hsa-miR-520g	ACAAAGUGCUUCCCUUUAGAGUGU	-0.819721	0.719798	-2.34352	-0.658509
MI0003144	hsa-miR-515-5p	UUCUCCAAAAGAAAGCACUUUCUG	-0.843398	0.696122	-3.33809	-1.65308
MI0000773	hsa-miR-302c	UAAGUGCUUCCAUGUUUCAGUGG	-0.845233	0.694287	-1.82601	-0.140999
MI0003144	hsa-miR-515-3p	GAGUGCCUUCUUUUGGAGCGUU	-0.861858	0.677662	-5.74005	-4.05503
MI0006427	hsa-miR-1274b	UCCCUGUUCGGGCGCCA	-0.8628	0.676719	-4.77221	-3.0872
MI0003583	hsa-miR-576-3p	AAGAUGUGGAAAAAUUGGAAUC	-0.866484	0.673036	-1.98863	-0.303614
MI0000070	hsa-miR-16-1*	CCAGUAUUAACUGUGCUGCUGA	-0.873208	0.666312	-3.60142	-1.91641
MI0003646	hsa-miR-33b	GUGCAUUGCUGUUGCAUUGC	-0.880648	0.658871	-3.98157	-2.29656
MI0003131	hsa-miR-492	AGGACCUGCGGGACAAGAUUCUU	-0.893791	0.645728	-1.31584	0.36917
MI0002470	hsa-miR-486-3p	CGGGGCAGCUCAGUACAGGAU	-0.89567	0.64385	-0.714524	0.97049
MI0003580	hsa-miR-573	CUGAAGUGAUGUGUAACUGAUCAG	-0.9052	0.63432	-5.12883	-3.44381
MI0003820	hsa-miR-454*	ACCCUAUCAAUAUUGUCUCUGC	-0.909291	0.630228	-4.87041	-3.1854
MI0000074	hsa-miR-19b-1*	AGUUUUGCAGGUUUGCAUCCAGC	-0.912563	0.626956	-2.2196	-0.534591
MI0000490	hsa-miR-206	UGGAAUGUAAGGAAGUGUGUGG	-0.921477	0.618043	-2.575	-0.889987
MI0001446	hsa-miR-424	CAGCAGCAAUUCAUGUUUUGAA	-0.926026	0.613494	-4.93007	-3.24506
MI0003645	hsa-miR-631	AGACCUGGCCCAGACCUCAGC	-0.928441	0.611078	-1.0133	0.671712
MI0003154	hsa-miR-518f	GAAAGCGCUUCUCUUUAGAGG	-0.941437	0.598082	-2.21001	-0.524998
MI0000737	hsa-miR-200a*	CAUCUUACCGGACAGUGCUGGA	-0.949095	0.590424	-2.20394	-0.518925
MI0000076	hsa-miR-20a*	ACUGCAUUAUGAGCACUUAAAG	-0.952811	0.586708	-2.41276	-0.727748
MI0003668	hsa-miR-548d-5p	AAAAGUAAUUGUGGUUUUUGCC	-0.959376	0.580143	-1.12441	0.560599
MI0003642	hsa-miR-628-5p	AUGCUGACAUAUUUACUAGAGG	-0.960487	0.579033	-3.50654	-1.82153
MI0003631	hsa-miR-617	AGACUUCCCAUUUGAAGGUGGC	-0.962823	0.576697	-1.8512	-0.166188
MI0003155	hsa-miR-520b	AAAGUGCUUCCUUUUAGAGGG	-0.963845	0.575675	-1.90957	-0.224556
MI0000489	hsa-miR-195	UAGCAGCACAGAAAUAUUGGC	-0.963974	0.575545	-2.81495	-1.12994
MI0000273	hsa-miR-183*	GUGAAUUACCGAAGGGCCAUAA	-0.964883	0.574636	-3.75572	-2.0707
MI0000440	hsa-miR-27b*	AGAGCUUAGCUGAUUGGUGAAC	-0.965829	0.57369	-5.04768	-3.36267
MI0003152	hsa-miR-525-3p	GAAGGCGCUUCCCUUUAGAGCG	-0.968466	0.571054	-3.90235	-2.21734
MI0000781	hsa-miR-373	GAAGUGCUUCGAUUUUGGGGUGU	-0.973037	0.566483	-1.80696	-0.121942
MI0003194	hsa-miR-507	UUUUGCACCUUUUGGAGUGAA	-0.975216	0.564303	-4.70906	-3.02405
MI0003170	hsa-miR-518a-3p	GAAAGCGCUUCCCUUUGCUGGA	-0.977195	0.562324	-2.54412	-0.859107
MI0005560	hsa-miR-885-3p	AGGCAGCGGGGUGUAGUGGAUA	-0.978746	0.560774	-0.635997	1.04902
MI0000082	hsa-miR-25*	AGGCGGAGACUUGGGCAAUUG	-0.983073	0.556446	-4.977	-3.29199
MI0000072	hsa-miR-18a	UAAGGUGCAUCUAGUGCAGAUAG	-0.984045	0.555475	-6.19637	-4.51136
MI0000784	hsa-miR-376a	AUCAUAGAGGAAAAUCCACGU	-0.989501	0.550018	-5.41431	-3.7293
MI0003590	hsa-miR-583	CAAAGAGGAAGGUCCCAUUAC	-0.992201	0.547318	-2.20222	-0.517207
MI0006656	hsa-miR-1197	UAGGACACAUGGUCUACUUCU	-0.99692	0.542599	-2.70018	-1.01516
MI0003595	hsa-miR-587	UUUCCAUAGGUGAUGAGUCAC	-0.997039	0.54248	-2.16514	-0.480128
MI0006409	hsa-miR-1273	GGGCGACAAAGCAAGACUCUUUCUU	-0.998555	0.540965	-4.06658	-2.38156
MI0001519	hsa-miR-20b*	ACUGUAGUAUGGGCACUUCCAG	-0.998628	0.540891	-2.85864	-1.17362
MI0000459	hsa-miR-143*	GGUGCAGUGCUGCAUCUCUGGU	-1.00061	0.538912	-3.20038	-1.51537
MI0000443	hsa-miR-124	UAAGGCACGCGGUGAAUGCC	-1.00119	0.538331	-1.23166	0.453352
MI0003661	hsa-miR-646	AAGCAGCUGCCUCUGAGGC	-1.00272	0.536799	-1.62669	0.0583224
MI0003169	hsa-miR-518e*	CUCUAGAGGGAAGCGCUUUCUG	-1.00314	0.536376	-3.4628	-1.77779
MI0008330	hsa-miR-1909*	UGAGUGCCGGUGCCUGCCCUG	-1.00634	0.533175	-4.13275	-2.44774
MI0003679	hsa-miR-549	UGACAACUAUGGAUGAGCUCU	-1.00766	0.531859	-3.56903	-1.88402
MI0006389	hsa-miR-1255a	AGGAUGAGCAAAGAAAGUAGAUU	-1.00989	0.529625	-3.93157	-2.24656
MI0003137	hsa-miR-193b	AACUGGCCCUCAAAGUCCCGCU	-1.01247	0.527051	-1.82995	-0.144938
MI0003513	hsa-miR-455-5p	UAUGUGCCUUUGGACUACAUCG	-1.01345	0.52607	-5.61686	-3.93185
MI0003638	hsa-miR-624*	UAGUACCAGUACCUUGUGUUCA	-1.01413	0.525388	-5.83503	-4.15002
MI0000077	hsa-miR-21	UAGCUUAUCAGACUGAUGUUGA	-1.01637	0.523146	-4.26596	-2.58094
MI0000086	hsa-miR-28-5p	AAGGAGCUCACAGUCUAUUGAG	-1.01781	0.521709	-2.81902	-1.134
MI0000073	hsa-miR-19a*	AGUUUUGCAUAGUUGCACUACA	-1.01967	0.519849	-4.25282	-2.56781
MI0000745	hsa-miR-301a	CAGUGCAAUAGUAUUGUCAAAGC	-1.01987	0.519648	-4.40765	-2.72263
MI0002470	hsa-miR-486-5p	UCCUGUACUGAGCUGCCCCGAG	-1.0254	0.514118	-2.53323	-0.848214
MI0000458	hsa-miR-142-3p	UGUAGUGUUUCCUACUUUAUGGA	-1.02633	0.513187	-6.59059	-4.90557
MI0005712	hsa-miR-920	GGGGAGCUGUGGAAGCAGUA	-1.02685	0.512667	-3.74301	-2.058
MI0000091	hsa-miR-33a*	CAAUGUUUCCACAGUGCAUCAC	-1.02738	0.512142	-4.34457	-2.65955
MI0006417	hsa-miR-302e	UAAGUGCUUCCAUGCUU	-1.0286	0.510916	-2.19086	-0.505851
MI0000075	hsa-miR-19b-2*	AGUUUUGCAGGUUUGCAUUUCA	-1.02907	0.510452	-2.57387	-0.888859
MI0005117	hsa-miR-768-3p	UCACAAUGCUGACACUCAAACUGCUGAC	-1.02974	0.509782	-3.15535	-1.47033
MI0005758	hsa-miR-936	ACAGUAGAGGGAGGAAUCGCAG	-1.03066	0.508855	-5.24508	-3.56006
MI0005202	hsa-miR-801	GAUUGCUCUGCGUGCGGAAUCGAC	-1.03138	0.508142	-3.36514	-1.68013
MI0003591	hsa-miR-584	UUAUGGUUUGCCUGGGACUGAG	-1.03444	0.505079	-2.57096	-0.88595
MI0006407	hsa-miR-1270	CUGGAGAUAUGGAAGAGCUGUGU	-1.03583	0.503685	-2.0009	-0.31589
MI0000791	hsa-miR-383	AGAUCAGAAGGUGAUUGUGGCU	-1.03843	0.501092	-1.79508	-0.110067
MI0003599	hsa-miR-589	UGAGAACCACGUCUGCUCUGAG	-1.03871	0.500812	-3.42555	-1.74054
MI0000289	hsa-miR-181a	AACAUUCAACGCUGUCGGUGAGU	-1.03966	0.499863	-5.67116	-3.98615
MI0003169	hsa-miR-518e	AAAGCGCUUCCCUUCAGAGUG	-1.04399	0.495534	-3.4628	-1.77779
MI0006399	hsa-miR-548n	CAAAAGUAAUUGUGGAUUUUGU	-1.04594	0.493576	-4.56869	-2.88368
MI0005568	hsa-miR-301b	CAGUGCAAUGAUAUUGUCAAAGC	-1.04751	0.492013	-4.36645	-2.68144
MI0001727	hsa-miR-453	AGGUUGUCCGUGGUGAGUUCGCA	-1.0489	0.490615	-2.08402	-0.399003
MI0000480	hsa-miR-154	UAGGUUAUCCGUGUUGCCUUCG	-1.04944	0.49008	-4.05771	-2.37269
MI0000776	hsa-miR-376c	AACAUAGAGGAAAUUCCACGU	-1.05129	0.488233	-3.01361	-1.3286
MI0003658	hsa-miR-643	ACUUGUAUGCUAGCUCAGGUAG	-1.05276	0.486761	-1.92139	-0.236376
MI0005775	hsa-miR-297	AUGUAUGUGUGCAUGUGCAUG	-1.05359	0.485929	-1.36443	0.320586
MI0003584	hsa-miR-577	UAGAUAAAAUAUUGGUACCUG	-1.05402	0.485497	-3.09996	-1.41495
MI0003815	hsa-miR-1301	UUGCAGCUGCCUGGGAGUGACUUC	-1.05523	0.484291	-4.28315	-2.59813
MI0003629	hsa-miR-616	AGUCAUUGGAGGGUUUGAGCAG	-1.05634	0.483182	-5.06168	-3.37667
MI0000734	hsa-miR-106b*	CCGCACUGUGGGUACUUGCUGC	-1.05655	0.482968	-2.11486	-0.429846
MI0006313	hsa-miR-1226*	GUGAGGGCAUGCAGGCCUGGAUGGGG	-1.05707	0.482451	-2.29043	-0.605417
MI0005542	hsa-miR-876-5p	UGGAUUUCUUUGUGAAUCACCA	-1.05929	0.480231	-5.74997	-4.06496
MI0000064	hsa-let-7c*	UAGAGUUACACCCUGGGAGUUA	-1.06224	0.477275	-5.16889	-3.48387
MI0003160	hsa-miR-524-5p	CUACAAAGGGAAGCACUUUCUC	-1.06229	0.47723	-4.43749	-2.75247
MI0006311	hsa-miR-1225-3p	UGAGCCCCUGUGCCGCCCCCAG	-1.06237	0.477149	-3.12716	-1.44214
MI0003568	hsa-miR-562	AAAGUAGCUGUACCAUUUGC	-1.06283	0.476691	-4.19363	-2.50861
MI0000774	hsa-miR-302d	UAAGUGCUUCCAUGUUUGAGUGU	-1.06388	0.475635	-2.17616	-0.491144
MI0000472	hsa-miR-127-3p	UCGGAUCCGUCUGAGCUUGGCU	-1.06412	0.475402	-1.2832	0.40181
MI0003610	hsa-miR-598	UACGUCAUCGUUGUCAUCGUCA	-1.06572	0.473796	-2.10386	-0.41885
MI0000476	hsa-miR-138	AGCUGGUGUUGUGAAUCAGGCCG	-1.06617	0.473354	-1.81623	-0.13122
MI0000111	hsa-miR-105*	ACGGAUGUUUGAGCAUGUGCUA	-1.06638	0.473138	-4.1332	-2.44818
MI0006323	hsa-miR-1233	UGAGCCCUGUCCUCCCGCAG	-1.06754	0.47198	-5.36036	-3.67534
MI0000459	hsa-miR-143	UGAGAUGAAGCACUGUAGCUC	-1.06776	0.471764	-3.20038	-1.51537
MI0000097	hsa-miR-95	UUCAACGGGUAUUUAUUGAGCA	-1.06952	0.469998	-5.0029	-3.31788
MI0005531	hsa-miR-450b-3p	UUGGGAUCAUUUUGCAUCCAUA	-1.07001	0.469512	-1.16556	0.519449
MI0000299	hsa-miR-222*	CUCAGUAGCCAGUGUAGAUCCU	-1.07051	0.469006	-5.8185	-4.13348
MI0000263	hsa-miR-7	UGGAAGACUAGUGAUUUUGUUGU	-1.07054	0.468981	-4.39793	-2.71292
MI0001721	hsa-miR-431	UGUCUUGCAGGCCGUCAUGCA	-1.07117	0.46835	-5.80307	-4.11805
MI0001445	hsa-miR-423-5p	UGAGGGGCAGAGAGCGAGACUUU	-1.07195	0.46757	-2.16057	-0.475554
MI0003562	hsa-miR-556-5p	GAUGAGCUCAUUGUAAUAUGAG	-1.07232	0.467198	-4.65444	-2.96943
MI0000448	hsa-miR-130a	CAGUGCAAUGUUAAAAGGGCAU	-1.07271	0.466814	-4.70124	-3.01623
MI0009988	hsa-miR-1978	GGUUUGGUCCUAGCCUUUCUA	-1.07624	0.46328	-1.57157	0.113441
MI0005116	hsa-miR-765	UGGAGGAGAAGGAAGGUGAUG	-1.07715	0.462372	-0.741991	0.943023
MI0000238	hsa-miR-196a	UAGGUAGUUUCAUGUUGUUGGG	-1.07804	0.461483	-6.93227	-5.24725
MI0000814	hsa-miR-338-3p	UCCAGCAUCAGUGAUUUUGUUG	-1.07826	0.461264	-4.49801	-2.81299
MI0000487	hsa-miR-193a-5p	UGGGUCUUUGCGGGCGAGAUGA	-1.07883	0.460686	-2.49378	-0.808764
MI0000079	hsa-miR-23a	AUCACAUUGCCAGGGAUUUCC	-1.0808	0.458721	-3.29722	-1.6122
MI0005559	hsa-miR-744	UGCGGGGCUAGGGCUAACAGCA	-1.08183	0.457685	-1.03756	0.647452
MI0000457	hsa-miR-141*	CAUCUUCCAGUACAGUGUUGGA	-1.08185	0.457665	-1.60329	0.0817242
MI0003589	hsa-miR-582-3p	UAACUGGUUGAACAACUGAACC	-1.08229	0.457229	-2.60443	-0.919415
MI0009984	hsa-miR-1974	UGGUUGUAGUCCGUGCGAGAAUA	-1.08238	0.457137	0.121945	1.80696
MI0009985	hsa-miR-1975	CCCCCACAACCGCGCUUGACUAGCU	-1.08336	0.456163	-2.2078	-0.52279
MI0000738	hsa-miR-302a	UAAGUGCUUCCAUGUUUUGGUGA	-1.08437	0.455149	-3.03436	-1.34935
MI0006380	hsa-miR-1245	AAGUGAUCUAAAGGCCUACAU	-1.08556	0.453962	-5.16413	-3.47911
MI0003125	hsa-miR-490-3p	CAACCUGGAGGACUCCAUGCUG	-1.08566	0.453863	-1.88449	-0.199478
MI0008333	hsa-miR-1912	UACCCAGAGCAUGCAGUGUGAA	-1.08615	0.45337	-4.21751	-2.5325
MI0005527	hsa-miR-886-5p	CGGGUCGGAGUUAGCUCAAGCGG	-1.08619	0.453328	-2.4874	-0.802389
MI0000442	hsa-miR-122*	AACGCCAUUAUCACACUAAAUA	-1.08626	0.453256	-0.95183	0.733183
MI0005117	hsa-miR-768-5p	GUUGGAGGAUGAAAGUACGGAGUGAU	-1.08649	0.453028	-3.92797	-2.24295
MI0005544	hsa-miR-147b	GUGUGCGGAAAUGCUUCUGCUA	-1.08776	0.451759	-4.11153	-2.42652
MI0003604	hsa-miR-592	UUGUGUCAAUAUGCGAUGAUGU	-1.08921	0.450309	-5.07883	-3.39381
MI0006391	hsa-miR-1257	AGUGAAUGAUGGGUUCUGACC	-1.09128	0.448241	-4.72986	-3.04485
MI0006421	hsa-miR-548i	AAAAGUAAUUGCGGAUUUUGCC	-1.0931	0.446417	-1.21754	0.46747
MI0003622	hsa-miR-609	AGGGUGUUUCUCUCAUCUCU	-1.09317	0.446348	-2.97402	-1.289
MI0003624	hsa-miR-611	GCGAGGACCCCUCGGGGUCUGAC	-1.09464	0.444881	-1.33549	0.349525
MI0003126	hsa-miR-491-3p	CUUAUGCAAGAUUCCCUUCUAC	-1.09619	0.443332	-3.36775	-1.68273
MI0005416	hsa-miR-675	UGGUGCGGAGAGGGCCCACAGUG	-1.098	0.441523	-3.02885	-1.34384
MI0003180	hsa-miR-516a-5p	UUCUCGAGGAAAGAAGCACUUUC	-1.09824	0.441277	-3.28584	-1.60083
MI0003197	hsa-miR-510	UACUCAGGAGAGUGGCAAUCAC	-1.10013	0.439386	-2.5332	-0.848187
MI0003616	hsa-miR-603	CACACACUGCAAUUACUUUUGC	-1.10089	0.438633	-4.81671	-3.1317
MI0009987	hsa-miR-1977	GAUUAGGGUGCUUAGCUGUUAA	-1.10213	0.437388	-4.21996	-2.53495
MI0000114	hsa-miR-107	AGCAGCAUUGUACAGGGCUAUCA	-1.10225	0.437267	-2.14277	-0.457755
MI0000784	hsa-miR-376a*	GUAGAUUCUCCUUCUAUGAGUA	-1.10269	0.436831	-3.01037	-1.32536
MI0000294	hsa-miR-218-1*	AUGGUUCCGUCAAGCACCAUGG	-1.10399	0.435531	-3.84343	-2.15842
MI0003130	hsa-miR-202*	UUCCUAUGCAUAUACUUCUUUG	-1.10401	0.435508	-2.86406	-1.17904
MI0000743	hsa-miR-34c-5p	AGGCAGUGUAGUUAGCUGAUUGC	-1.10587	0.433652	-0.331107	1.35391
MI0003158	hsa-miR-520c-3p	AAAGUGCUUCCUUUUAGAGGGU	-1.10779	0.431728	-1.54535	0.139661
MI0003656	hsa-miR-641	AAAGACAUAGGAUAGAGUCACCUC	-1.10783	0.431693	-1.82657	-0.141553
MI0000290	hsa-miR-214*	UGCCUGUCUACACUUGCUGUGC	-1.10797	0.431551	-3.46571	-1.7807
MI0003589	hsa-miR-582-5p	UUACAGUUGUUCAACCAGUUACU	-1.1096	0.429919	-4.36731	-2.68229
MI0001735	hsa-miR-409-5p	AGGUUACCCGAGCAACUUUGCAU	-1.11017	0.429353	-1.8154	-0.130385
MI0006311	hsa-miR-1225-5p	GUGGGUACGGCCCAGUGGGGGG	-1.11139	0.428128	-1.49932	0.185695
MI0000742	hsa-miR-34b*	UAGGCAGUGUCAUUAGCUGAUUG	-1.11142	0.4281	-3.51317	-1.82816
MI0000815	hsa-miR-339-3p	UGAGCGCCUCGACGACAGAGCCG	-1.1133	0.42622	-2.91113	-1.22612
MI0003621	hsa-miR-608	AGGGGUGGUGUUGGGACAGCUCCGU	-1.11331	0.426209	-1.85606	-0.171051
MI0000744	hsa-miR-299-5p	UGGUUUACCGUCCCACAUACAU	-1.11344	0.426084	-1.44497	0.240042
MI0003662	hsa-miR-647	GUGGCUGCACUCACUUCCUUC	-1.11381	0.425713	-1.95708	-0.272064
MI0000477	hsa-miR-146a*	CCUCUGAAAUUCAGUUCUUCAG	-1.11422	0.425297	-2.42059	-0.735576
MI0000107	hsa-miR-29b-2*	CUGGUUUCACAUGGUGGCUUAG	-1.11489	0.424627	-3.96879	-2.28377
MI0000808	hsa-miR-326	CCUCUGGGCCCUUCCUCCAG	-1.11682	0.422704	-1.60151	0.0835028
MI0003641	hsa-miR-627	GUGAGUCUCUAAGAAAAGAGGA	-1.11721	0.422308	-3.11074	-1.42573
MI0006378	hsa-miR-548f	AAAAACUGUAAUUACUUUU	-1.11765	0.421871	-1.65404	0.0309687
MI0000810	hsa-miR-135b*	AUGUAGGGCUAAAAGCCAUGGG	-1.11797	0.421547	-3.19245	-1.50744
MI0003151	hsa-miR-519b-3p	AAAGUGCAUCCUUUUAGAGGUU	-1.11857	0.420949	-2.56626	-0.881242
MI0003832	hsa-miR-1283	UCUACAAAGGAAAGCGCUUUCU	-1.11867	0.420854	-1.4649	0.220113
MI0000446	hsa-miR-125b-1*	ACGGGUUAGGCUCUUGGGAGCU	-1.11947	0.420049	-3.72321	-2.03819
MI0003664	hsa-miR-649	AAACCUGUGUUGUUCAAGAGUC	-1.12061	0.418914	-1.76238	-0.0773714
MI0005543	hsa-miR-708	AAGGAGCUUACAAUCUAGCUGGG	-1.12133	0.41819	-2.02828	-0.343266
MI0003150	hsa-miR-526b	CUCUUGAGGGAAGCACUUUCUGU	-1.12135	0.418174	-3.0101	-1.32509
MI0001723	hsa-miR-433	AUCAUGAUGGGCUCCUCGGUGU	-1.12153	0.417993	-4.73742	-3.0524
MI0003150	hsa-miR-526b*	GAAAGUGCUUCCUUUUAGAGGC	-1.12264	0.416877	-1.762	-0.0769828
MI0003592	hsa-miR-585	UGGGCGUAUCUGUAUGCUA	-1.1231	0.416415	-1.95906	-0.274042
MI0003600	hsa-miR-550	AGUGCCUGAGGGAGUAAGAGCCC	-1.1234	0.416115	-4.24912	-2.5641
MI0001637	hsa-miR-448	UUGCAUAUGUAGGAUGUCCCAU	-1.12343	0.416088	-2.74667	-1.06166
MI0003180	hsa-miR-516-3p	UGCUUCCUUUCAGAGGGU	-1.12395	0.415574	-4.81714	-3.13213
MI0003515	hsa-miR-544	AUUCUGCAUUUUUAGCAAGUUC	-1.12474	0.414778	-1.9346	-0.249591
MI0003764	hsa-miR-1224-5p	GUGAGGACUCGGGAGGUGG	-1.12487	0.414651	-4.73467	-3.04965
MI0000746	hsa-miR-99b*	CAAGCUCGUGUCUGUGGGUCCG	-1.12548	0.414035	-2.81536	-1.13035
MI0000809	hsa-miR-151-5p	UCGAGGAGCUCACAGUCUAGU	-1.12641	0.413114	-2.42227	-0.737258
MI0003603	hsa-miR-591	AGACCAUGGGUUCUCAUUGU	-1.12712	0.4124	-3.33995	-1.65493
MI0003156	hsa-miR-518b	CAAAGCGCUCCCCUUUAGAGGU	-1.12762	0.411904	-1.86953	-0.184518
MI0000465	hsa-miR-191	CAACGGAAUCCCAAAAGCAGCUG	-1.12802	0.411496	-2.95826	-1.27324
MI0000815	hsa-miR-339-5p	UCCCUGUCCUCCAGGAGCUCACG	-1.12821	0.411311	-3.52054	-1.83553
MI0003170	hsa-miR-518a-5p	CUGCAAAGGGAAGCCCUUUC	-1.13091	0.408612	-5.11596	-3.43095
MI0003663	hsa-miR-648	AAGUGUGCAGGGCACUGGU	-1.13119	0.408329	-5.08406	-3.39905
MI0000748	hsa-miR-130b	CAGUGCAAUGAUGAAAGGGCAU	-1.13133	0.408192	-3.8559	-2.17088
MI0000542	hsa-miR-320a	AAAAGCUGGGUUGAGAGGGCGA	-1.13228	0.407237	-3.82564	-2.14062
MI0000805	hsa-miR-342-5p	AGGGGUGCUAUCUGUGAUUGA	-1.13308	0.406442	-0.744062	0.940951
MI0000803	hsa-miR-330-5p	UCUCUGGGCCUGUGUCUUAGGC	-1.1342	0.405318	-0.876516	0.808497
MI0006652	hsa-miR-1321	CAGGGAGGUGAAUGUGAU	-1.1346	0.404915	0.303387	1.9884
MI0003149	hsa-miR-520a-5p	CUCCAGAGGGAAGUACUUUCU	-1.13556	0.403957	-2.81752	-1.13251
MI0010486	hsa-miR-2052	UGUUUUGAUAACAGUAAUGU	-1.13604	0.403478	-2.95318	-1.26817
MI0003834	hsa-miR-769-5p	UGAGACCUCUGGGUUCUGAGCU	-1.13676	0.402761	-2.40364	-0.718626
MI0000736	hsa-miR-30c	UGUAAACAUCCUACACUCUCAGC	-1.13687	0.402653	-1.33538	0.349634
MI0000300	hsa-miR-223*	CGUGUAUUUGACAAGCUGAGUU	-1.13727	0.402253	-6.8917	-5.20669
MI0001145	hsa-miR-384	AUUCCUAGAAAUUGUUCAUA	-1.14001	0.399513	-1.22668	0.458335
MI0000482	hsa-miR-185	UGGAGAGAAAGGCAGUUCCUGA	-1.14056	0.39896	-3.6637	-1.97869
MI0000295	hsa-miR-218	UUGUGCUUGAUCUAACCAUGU	-1.14123	0.398289	-3.56945	-1.88444
MI0003132	hsa-miR-493*	UUGUACAUGGUAGGCUUUCAUU	-1.14207	0.397452	-4.7043	-3.01929
MI0006441	hsa-miR-1308	GCAUGGGUGGUUCAGUGG	-1.14215	0.397374	-1.42567	0.259342
MI0006272	hsa-miR-1179	AAGCAUUCUUUCAUUGGUUGG	-1.14277	0.396753	-3.17471	-1.4897
MI0006649	hsa-miR-513c	UUCUCAAGGAGGUGUCGUUUAU	-1.14361	0.395909	-3.51777	-1.83276
MI0002467	hsa-miR-483-3p	UCACUCCUCUCCUCCCGUCUU	-1.14362	0.395904	-5.79033	-4.10531
MI0000103	hsa-miR-101*	CAGUUAUCACAGUGCUGAUGCU	-1.14373	0.395791	-3.60887	-1.92386
MI0000093	hsa-miR-92a-1*	AGGUUGGGAUCGGUUGCAAUGCU	-1.14388	0.395636	-2.09548	-0.41047
MI0000452	hsa-miR-135a	UAUGGCUUUUUAUUCCUAUGUGA	-1.14441	0.395105	-3.08559	-1.40057
MI0003577	hsa-miR-570	CGAAAACAGCAAUUACCUUUGC	-1.1447	0.39482	-4.35034	-2.66533
MI0003154	hsa-miR-518f*	CUCUAGAGGGAAGCACUUUCUC	-1.14482	0.394697	-2.21001	-0.524998
MI0000101	hsa-miR-99a	AACCCGUAGAUCCGAUCUUGUG	-1.14616	0.393362	-2.01544	-0.330422
MI0002471	hsa-miR-487a	AAUCAUACAGGGACAUCCAGUU	-1.14672	0.392801	-3.01111	-1.3261
MI0000783	hsa-miR-375	UUUGUUCGUUCGGCUCGCGUGA	-1.14739	0.392127	-5.73739	-4.05238
MI0005755	hsa-miR-933	UGUGCGCAGGGAGACCUCUCCC	-1.14922	0.390302	-3.45468	-1.76966
MI0003820	hsa-miR-454	UAGUGCAAUAUUGCUUAUAGGGU	-1.14935	0.390171	-4.87041	-3.1854
MI0005713	hsa-miR-921	CUAGUGAGGGACAGAACCAGGAUUC	-1.15007	0.38945	-4.64427	-2.95925
MI0002469	hsa-miR-485-3p	GUCAUACACGGCUCUCCUCUCU	-1.15376	0.385758	-7.38713	-5.70212
MI0000300	hsa-miR-223	UGUCAGUUUGUCAAAUACCCCA	-1.16575	0.373766	-6.8917	-5.20669
MI0003582	hsa-miR-575	GAGCCAGUUGGACAGGAGC	-1.22877	0.310746	-6.50816	-4.82314
MI0000779	hsa-miR-371-3p	AAGUGCCGCCAUCUUUUGAGUGU	-1.25249	0.287025	-6.13297	-4.44796
MI0006354	hsa-miR-548k	AAAAGUACUUGCGGAUUUUGCU	-1.26738	0.272143	-4.78868	-3.10367
MI0001735	hsa-miR-409-3p	GAAUGUUGCUCGGUGAACCCCU	-1.32765	0.211873	-4.95356	-3.26855
MI0003576	hsa-miR-569	AGUUAAUGAAUCCUGGAAAGU	-1.40615	0.13337	-6.49725	-4.81224
Extended Data Table 2 (Related to Figure 1) : PC9 Anti-miR screen hits

## Sheet: miR inhib screen FINAL TABLE sh
			Anti-miR Screen		miR Mimic Screen
PreCursor Accession number	Mature Sanger ID	Mature Sequence	Fold change Erlotinib vs. DMSO (log2)	Fold change with Erlotinib Anti-miR vs. NTC (log2)	Fold change Erlotinib vs. DMSO (log2)	Fold change with Erlotinib miR vs. NTC (log2)
MI0006388	hsa-miR-1254	AGCCUGGAAGCUGGAGCCUGCAGU	0.440181	1.9797	-1.85238	-0.167368
MI0006319	hsa-miR-1229	CUCUCACCACUGCCCUCCCACAG	-0.0941976	1.44532	-2.7931	-1.10808
MI0003188	hsa-miR-503	UAGCAGCGGGAACAGUUCUGCAG	-0.471654	1.06787	-5.36289	-3.67787
MI0005533	hsa-miR-890	UACUUGGAAAGGCAUCAGUUG	-0.586142	0.953378	-2.17999	-0.494976
MI0000085	hsa-miR-27a*	AGGGCUUAGCUGCUUGUGAGCA	-0.624279	0.915241	-5.42046	-3.73545
MI0000070	hsa-miR-16	UAGCAGCACGUAAAUAUUGGCG	-0.6628	0.87672	-3.94349	-2.25848
MI0000780	hsa-miR-372	AAAGUGCUGCGACAUUUGAGCGU	-0.712743	0.826776	-1.60744	0.0775703
MI0003164	hsa-miR-520d-3p	AAAGUGCUUCUCUUUGGUGGGU	-0.75258	0.786939	-1.4059	0.279109
MI0001518	hsa-miR-18b	UAAGGUGCAUCUAGUGCAGUUAG	-0.753702	0.785818	-6.1501	-4.46509
MI0000473	hsa-miR-129-3p	AAGCCCUUACCCCAAAAAGCAU	-0.772117	0.767403	-3.43469	-1.74967
MI0003757	hsa-miR-758	UUUGUGACCUGGUCCACUAACC	-0.781211	0.758308	-4.53369	-2.84867
MI0003171	hsa-miR-518d-3p	CAAAGCGCUUCCCUUUGGAGC	-0.783311	0.756209	-1.79639	-0.11138
MI0006416	hsa-miR-1276	UAAAGAGCCCUGUGGAGACA	-0.801846	0.737673	-2.71458	-1.02957
MI0000109	hsa-miR-103	AGCAGCAUUGUACAGGGCUAUGA	-0.810988	0.728531	-2.26194	-0.576922
MI0000342	hsa-miR-200b*	CAUCUUACUGGGCAGCAUUGGA	-0.811838	0.727682	-4.00875	-2.32373
MI0003166	hsa-miR-520g	ACAAAGUGCUUCCCUUUAGAGUGU	-0.819721	0.719798	-2.34352	-0.658509
MI0003144	hsa-miR-515-5p	UUCUCCAAAAGAAAGCACUUUCUG	-0.843398	0.696122	-3.33809	-1.65308
MI0000773	hsa-miR-302c	UAAGUGCUUCCAUGUUUCAGUGG	-0.845233	0.694287	-1.82601	-0.140999
MI0003144	hsa-miR-515-3p	GAGUGCCUUCUUUUGGAGCGUU	-0.861858	0.677662	-5.74005	-4.05503
MI0006427	hsa-miR-1274b	UCCCUGUUCGGGCGCCA	-0.8628	0.676719	-4.77221	-3.0872
MI0003583	hsa-miR-576-3p	AAGAUGUGGAAAAAUUGGAAUC	-0.866484	0.673036	-1.98863	-0.303614
MI0000070	hsa-miR-16-1*	CCAGUAUUAACUGUGCUGCUGA	-0.873208	0.666312	-3.60142	-1.91641
MI0003646	hsa-miR-33b	GUGCAUUGCUGUUGCAUUGC	-0.880648	0.658871	-3.98157	-2.29656
MI0003131	hsa-miR-492	AGGACCUGCGGGACAAGAUUCUU	-0.893791	0.645728	-1.31584	0.36917
MI0002470	hsa-miR-486-3p	CGGGGCAGCUCAGUACAGGAU	-0.89567	0.64385	-0.714524	0.97049
MI0003580	hsa-miR-573	CUGAAGUGAUGUGUAACUGAUCAG	-0.9052	0.63432	-5.12883	-3.44381
MI0000490	hsa-miR-206	UGGAAUGUAAGGAAGUGUGUGG	-0.921477	0.618043	-2.575	-0.889987
MI0001446	hsa-miR-424	CAGCAGCAAUUCAUGUUUUGAA	-0.926026	0.613494	-4.93007	-3.24506
MI0003645	hsa-miR-631	AGACCUGGCCCAGACCUCAGC	-0.928441	0.611078	-1.0133	0.671712
MI0003154	hsa-miR-518f	GAAAGCGCUUCUCUUUAGAGG	-0.941437	0.598082	-2.21001	-0.524998
MI0000737	hsa-miR-200a*	CAUCUUACCGGACAGUGCUGGA	-0.949095	0.590424	-2.20394	-0.518925
MI0000076	hsa-miR-20a*	ACUGCAUUAUGAGCACUUAAAG	-0.952811	0.586708	-2.41276	-0.727748
MI0003668	hsa-miR-548d-5p	AAAAGUAAUUGUGGUUUUUGCC	-0.959376	0.580143	-1.12441	0.560599
MI0003642	hsa-miR-628-5p	AUGCUGACAUAUUUACUAGAGG	-0.960487	0.579033	-3.50654	-1.82153
MI0003631	hsa-miR-617	AGACUUCCCAUUUGAAGGUGGC	-0.962823	0.576697	-1.8512	-0.166188
MI0003155	hsa-miR-520b	AAAGUGCUUCCUUUUAGAGGG	-0.963845	0.575675	-1.90957	-0.224556
MI0000489	hsa-miR-195	UAGCAGCACAGAAAUAUUGGC	-0.963974	0.575545	-2.81495	-1.12994
MI0000273	hsa-miR-183*	GUGAAUUACCGAAGGGCCAUAA	-0.964883	0.574636	-3.75572	-2.0707
MI0000440	hsa-miR-27b*	AGAGCUUAGCUGAUUGGUGAAC	-0.965829	0.57369	-5.04768	-3.36267
MI0003152	hsa-miR-525-3p	GAAGGCGCUUCCCUUUAGAGCG	-0.968466	0.571054	-3.90235	-2.21734
MI0000781	hsa-miR-373	GAAGUGCUUCGAUUUUGGGGUGU	-0.973037	0.566483	-1.80696	-0.121942
MI0003194	hsa-miR-507	UUUUGCACCUUUUGGAGUGAA	-0.975216	0.564303	-4.70906	-3.02405
MI0003170	hsa-miR-518a-3p	GAAAGCGCUUCCCUUUGCUGGA	-0.977195	0.562324	-2.54412	-0.859107
MI0005560	hsa-miR-885-3p	AGGCAGCGGGGUGUAGUGGAUA	-0.978746	0.560774	-0.635997	1.04902
MI0000082	hsa-miR-25*	AGGCGGAGACUUGGGCAAUUG	-0.983073	0.556446	-4.977	-3.29199
MI0000072	hsa-miR-18a	UAAGGUGCAUCUAGUGCAGAUAG	-0.984045	0.555475	-6.19637	-4.51136
MI0000784	hsa-miR-376a	AUCAUAGAGGAAAAUCCACGU	-0.989501	0.550018	-5.41431	-3.7293
MI0003590	hsa-miR-583	CAAAGAGGAAGGUCCCAUUAC	-0.992201	0.547318	-2.20222	-0.517207
MI0006656	hsa-miR-1197	UAGGACACAUGGUCUACUUCU	-0.99692	0.542599	-2.70018	-1.01516
MI0003595	hsa-miR-587	UUUCCAUAGGUGAUGAGUCAC	-0.997039	0.54248	-2.16514	-0.480128
MI0006409	hsa-miR-1273	GGGCGACAAAGCAAGACUCUUUCUU	-0.998555	0.540965	-4.06658	-2.38156
MI0001519	hsa-miR-20b*	ACUGUAGUAUGGGCACUUCCAG	-0.998628	0.540891	-2.85864	-1.17362
MI0000459	hsa-miR-143*	GGUGCAGUGCUGCAUCUCUGGU	-1.00061	0.538912	-3.20038	-1.51537
MI0000443	hsa-miR-124	UAAGGCACGCGGUGAAUGCC	-1.00119	0.538331	-1.23166	0.453352
MI0003661	hsa-miR-646	AAGCAGCUGCCUCUGAGGC	-1.00272	0.536799	-1.62669	0.0583224
MI0003169	hsa-miR-518e*	CUCUAGAGGGAAGCGCUUUCUG	-1.00314	0.536376	-3.4628	-1.77779
MI0008330	hsa-miR-1909*	UGAGUGCCGGUGCCUGCCCUG	-1.00634	0.533175	-4.13275	-2.44774
MI0006389	hsa-miR-1255a	AGGAUGAGCAAAGAAAGUAGAUU	-1.00989	0.529625	-3.93157	-2.24656
MI0003137	hsa-miR-193b	AACUGGCCCUCAAAGUCCCGCU	-1.01247	0.527051	-1.82995	-0.144938
MI0003513	hsa-miR-455-5p	UAUGUGCCUUUGGACUACAUCG	-1.01345	0.52607	-5.61686	-3.93185
MI0003638	hsa-miR-624*	UAGUACCAGUACCUUGUGUUCA	-1.01413	0.525388	-5.83503	-4.15002
MI0000077	hsa-miR-21	UAGCUUAUCAGACUGAUGUUGA	-1.01637	0.523146	-4.26596	-2.58094
MI0000086	hsa-miR-28-5p	AAGGAGCUCACAGUCUAUUGAG	-1.01781	0.521709	-2.81902	-1.134
MI0000073	hsa-miR-19a*	AGUUUUGCAUAGUUGCACUACA	-1.01967	0.519849	-4.25282	-2.56781
MI0000458	hsa-miR-142-3p	UGUAGUGUUUCCUACUUUAUGGA	-1.02633	0.513187	-6.59059	-4.90557
MI0005712	hsa-miR-920	GGGGAGCUGUGGAAGCAGUA	-1.02685	0.512667	-3.74301	-2.058
MI0006417	hsa-miR-302e	UAAGUGCUUCCAUGCUU	-1.0286	0.510916	-2.19086	-0.505851
MI0000075	hsa-miR-19b-2*	AGUUUUGCAGGUUUGCAUUUCA	-1.02907	0.510452	-2.57387	-0.888859
MI0005117	hsa-miR-768-3p	UCACAAUGCUGACACUCAAACUGCUGAC	-1.02974	0.509782	-3.15535	-1.47033
MI0005202	hsa-miR-801	GAUUGCUCUGCGUGCGGAAUCGAC	-1.03138	0.508142	-3.36514	-1.68013
MI0003591	hsa-miR-584	UUAUGGUUUGCCUGGGACUGAG	-1.03444	0.505079	-2.57096	-0.88595
MI0006407	hsa-miR-1270	CUGGAGAUAUGGAAGAGCUGUGU	-1.03583	0.503685	-2.0009	-0.31589
MI0000791	hsa-miR-383	AGAUCAGAAGGUGAUUGUGGCU	-1.03843	0.501092	-1.79508	-0.110067
MI0003599	hsa-miR-589	UGAGAACCACGUCUGCUCUGAG	-1.03871	0.500812	-3.42555	-1.74054
MI0000289	hsa-miR-181a	AACAUUCAACGCUGUCGGUGAGU	-1.03966	0.499863	-5.67116	-3.98615
Extended Data Table 2 (Related to Figure 1) : PC9 Anti-miR screen hits

## Sheet: miR371 target list
miR-371 targets screened	miR-371 targets not screened	miR-548n targets
ATP2A2	CXorf23	ABCA8		red : no in-house siRNA, not screened
ATP6V1E1	FCRL5	ABI3BP		blue : significant by microarray, but no in-house siRNA, not screened
ATP6V1G3	LOXL4	AQP3
FAM73B	PFN4	AUTS2
FGFR1	PIGK	CPS1
GABBR2	PLD6	DCK
GDE1	REM2	DPP8
GLT25D1	SRXN1	DSCC1
GRIA4	TLN2	ERO1LB
HMOX1	TPK1	FAM135A
KIR2DL3	UHRF1	FBXO25
LDLRAD2	WBSCR17	KCTD5
PLCB4	WDR33	LYZL2
PRDX6	ZBTB20	MCM6
SLC37A2	ZNF192	MYLIP
STX12		PPEF2
TOMM20		PTPRG
WDR19		RGS2
WNT7B		RP2
ZNF213		SACS
ZNF517		SCML1
ZNF576		SLC2A3
		SLC7A7
		SMARCE1
		TIAM2
		USP44
		USP44
		ZMYM2
		ZNF107
		ZNF326

## Sheet: siRNA miniscreen mir371 548n
																						MEDIA AVG	STDDEV AVG	TAR AVG	STDDEV AVG	% LIVE CELLS
A - 2	30193	0.933774	A - 2	30549	0.880733	30371	251.73	0.907254	0.0375056		A - 2	2224	0.066368	A - 2	1673	0.0499252	1948.5	389.616	0.0581466	0.0116268		0.907254	0.0375056	0.0581466	0.0116268	6.40908		RGS2	PNA310453	SIRNA108954	UNQ7106
A - 3	29034	0.89793	A - 3	29698	0.856199	29366	469.519	0.877064	0.0295084		A - 3	7090	0.211578	A - 3	8343	0.24897	7716.5	886.005	0.230274	0.0264399		0.877064	0.0295084	0.230274	0.0264399	26.2551		FGFR1	PNA269981	SIRNA1104	UNQ527
A - 4	28770	0.889765	A - 4	28310	0.816182	28540	325.269	0.852974	0.0520309		A - 4	571	0.0170396	A - 4	907	0.0270664	739	237.588	0.022053	0.00709003		0.852974	0.0520309	0.022053	0.00709003	2.58543		WNT7B	PNA337859	SIRNA124600	UNQ18963
A - 5	22895	0.70807	A - 5	25407	0.732488	24151	1776.25	0.720279	0.0172664		A - 5	1624	0.048463	A - 5	1752	0.0522827	1688	90.5097	0.0503728	0.00270096		0.720279	0.0172664	0.0503728	0.00270096	6.99352		ZNF213	PNA232310	SIRNA130860	UNQ22182
A - 6	28206	0.872322	A - 6	27654	0.79727	27930	390.323	0.834796	0.0530702		A - 6	454	0.0135481	A - 6	482	0.0143837	468	19.799	0.0139659	0.000590836		0.834796	0.0530702	0.0139659	0.000590836	1.67297		FGFR1	PNA304719	SIRNA1106	UNQ527
A - 7	16909	0.522942	A - 7	14706	0.423977	15807.5	1557.76	0.473459	0.069979		A - 7	440	0.0131304	A - 7	872	0.026022	656	305.47	0.0195762	0.00911576		0.473459	0.069979	0.0195762	0.00911576	4.13471		FAM73B	PNA336097	SIRNA136663	UNQ20210
A - 8	32875	1.01672	A - 8	33538	0.966907	33206.5	468.812	0.991813	0.0352233		A - 8	11718	0.349685	A - 8	10840	0.323484	11279	620.84	0.336585	0.0185269		0.991813	0.0352233	0.336585	0.0185269	33.9363		GRIA4	PNA258786	SIRNA9097	UNQ1204
A - 9	2204	0.0681628	A - 9	1825	0.0526151	2014.5	267.993	0.0603889	0.0109939		A - 9	466	0.0139062	A - 9	468	0.0139659	467	1.41421	0.0139361	4.22026e-05		0.0603889	0.0109939	0.0139361	4.22026e-05	23.0772		ATP6V1E1	PNA259809	SIRNA10185	UNQ20917
A - 10	26954	0.833602	A - 10	26085	0.752035	26519.5	614.476	0.792819	0.0576764		A - 10	2252	0.0672036	A - 10	3050	0.0910173	2651	564.271	0.0791104	0.0168388		0.792819	0.0576764	0.0791104	0.0168388	9.97838		SMARCE1	PNA349891	SIRNA23659	UNQ32480
A - 11	18640	0.576476	A - 11	16971	0.489277	17805.5	1180.16	0.532877	0.0616592		A - 11	839	0.0250372	A - 11	1129	0.0336913	984	205.061	0.0293643	0.00611937		0.532877	0.0616592	0.0293643	0.00611937	5.51052		SMARCE1	PNA331167	SIRNA23658	UNQ32480
B - 2	450	0.0139171	B - 2	1022	0.0294644	736	404.465	0.0216908	0.0109936		B - 2	341	0.010176	B - 2	213	0.00635629	277	90.5097	0.00826616	0.00270096		0.0216908	0.0109936	0.00826616	0.00270096	38.1091		ATP6V1E1	PNA259969	SIRNA10187	UNQ20917
B - 3	15003	0.463995	B - 3	25154	0.725194	20078.5	7177.84	0.594595	0.184696		B - 3	762	0.0227394	B - 3	527	0.0157266	644.5	166.17	0.019233	0.0049588		0.594595	0.184696	0.019233	0.0049588	3.23464		FGFR1	PNA270061	SIRNA1105	UNQ527
B - 4	11803	0.365029	B - 4	21801	0.628527	16802	7069.65	0.496778	0.186321		B - 4	229	0.00683376	B - 4	392	0.011698	310.5	115.258	0.00926586	0.00343951		0.496778	0.186321	0.00926586	0.00343951	1.86519		STX12	PNA305762	SIRNA133326	UNQ11769
B - 5	4738	0.146531	B - 5	24959	0.719572	14848.5	14298.4	0.433052	0.405201		B - 5	1205	0.0359593	B - 5	1354	0.0404057	1279.5	105.359	0.0381825	0.00314409		0.433052	0.405201	0.0381825	0.00314409	8.81707		WDR19	PNA287910	SIRNA130575	UNQ11553
B - 6	33723	1.04295	B - 6	34562	0.996429	34142.5	593.263	1.01969	0.0328926		B - 6	3184	0.0950161	B - 6	3063	0.0914052	3123.5	85.5599	0.0932106	0.00255326		1.01969	0.0328926	0.0932106	0.00255326	9.1411		ZNF326	PNA252821	SIRNA139905	UNQ22888
B - 7	11703	0.361937	B - 7	13888	0.400394	12795.5	1545.03	0.381165	0.027193		B - 7	418	0.0124738	B - 7	515	0.0153685	466.5	68.5894	0.0139212	0.00204682		0.381165	0.027193	0.0139212	0.00204682	3.65227		LDLRAD2	PNA234241	SIRNA139752	UNQ28901
B - 8	10338	0.319722	B - 8	9471	0.273051	9904.5	613.062	0.296386	0.0330014		B - 8	318	0.00948967	B - 8	126	0.00376006	222	135.765	0.00662486	0.00405145		0.296386	0.0330014	0.00662486	0.00405145	2.23521		ATP2A2	PNA312895	SIRNA13868	UNQ2701
B - 9	12240	0.378545	B - 9	14664	0.422766	13452	1714.03	0.400655	0.0312691		B - 9	187	0.0055804	B - 9	61	0.00182035	124	89.0955	0.00370037	0.00265876		0.400655	0.0312691	0.00370037	0.00265876	0.923581		ATP6V1E1	PNA223102	SIRNA10184	UNQ20917
B - 10	33194	1.02659	B - 10	33201	0.957191	33197.5	4.94975	0.991888	0.0490695		B - 10	10994	0.32808	B - 10	8962	0.267442	9978	1436.84	0.297761	0.0428778		0.991888	0.0490695	0.297761	0.0428778	30.0196		SCML1	PNA349894	SIRNA23671	UNQ20933
B - 11	11585	0.358287	B - 11	33231	0.958056	22408	15306	0.658172	0.4241		B - 11	9824	0.293165	B - 11	9881	0.294866	9852.5	40.3051	0.294016	0.00120277		0.658172	0.4241	0.294016	0.00120277	44.6716		SCML1	PNA331170	SIRNA23670	UNQ20933
C - 2	24540	0.758945	C - 2	25929	0.747538	25234.5	982.171	0.753241	0.0080659		C - 2	1983	0.0591761	C - 2	1427	0.0425841	1705	393.151	0.0508801	0.0117323		0.753241	0.0080659	0.0508801	0.0117323	6.75483		SLC2A3	PNA329663	SIRNA16142	UNQ2235
C - 3	30515	0.943732	C - 3	32187	0.927957	31351	1182.28	0.935845	0.011155		C - 3	7085	0.211429	C - 3	7267	0.21686	7176	128.693	0.214144	0.00384043		0.935845	0.011155	0.214144	0.00384043	22.8825		WDR19	PNA287916	SIRNA130577	UNQ11553
C - 4	30082	0.930341	C - 4	32832	0.946552	31457	1944.54	0.938447	0.0114631		C - 4	3886	0.115965	C - 4	2283	0.0681287	3084.5	1133.49	0.0920468	0.0338254		0.938447	0.0114631	0.0920468	0.0338254	9.80842		WDR19	PNA322860	SIRNA130574	UNQ11553
C - 5	31123	0.962536	C - 5	32323	0.931878	31723	848.528	0.947207	0.0216786		C - 5	11246	0.3356	C - 5	9881	0.294866	10563.5	965.201	0.315233	0.0288033		0.947207	0.0216786	0.315233	0.0288033	33.2803		DSCC1	PNA288013	SIRNA129638	UNQ9337
C - 6	24028	0.74311	C - 6	25657	0.739696	24842.5	1151.88	0.741403	0.00241418		C - 6	9200	0.274544	C - 6	8547	0.255057	8873.5	461.741	0.264801	0.0137791		0.741403	0.00241418	0.264801	0.0137791	35.7161		ZNF326	PNA306887	SIRNA139907	UNQ22888
C - 7	30391	0.939898	C - 7	33679	0.970972	32035	2324.97	0.955435	0.0219727		C - 7	420	0.0125335	C - 7	463	0.0138167	441.5	30.4056	0.0131751	0.000907355		0.955435	0.0219727	0.0131751	0.000907355	1.37897		FAM73B	PNA245637	SIRNA136662	UNQ20210
C - 8	12249	0.378823	C - 8	13804	0.397972	13026.5	1099.55	0.388397	0.0135404		C - 8	70	0.00208892	C - 8	33	0.000984777	51.5	26.163	0.00153685	0.000780748		0.388397	0.0135404	0.00153685	0.000780748	0.39569		GABBR2	PNA221543	SIRNA8503	UNQ9041
C - 9	6356	0.196571	C - 9	16383	0.472325	11369.5	7090.16	0.334448	0.194987		C - 9	279	0.00832584	C - 9	175	0.0052223	227	73.5391	0.00677407	0.00219453		0.334448	0.194987	0.00677407	0.00219453	2.02545		ATP2A2	PNA259282	SIRNA13867	UNQ2701
C - 10	28729	0.888497	C - 10	32342	0.932426	30535.5	2554.78	0.910461	0.0310622		C - 10	7350	0.219337	C - 10	4358	0.13005	5854	2115.66	0.174693	0.0631351		0.910461	0.0310622	0.174693	0.0631351	19.1874		GDE1	PNA297187	SIRNA10359	UNQ9137
C - 11	21619	0.668607	C - 11	25426	0.733036	23522.5	2691.96	0.700822	0.0455581		C - 11	1863	0.0555951	C - 11	1552	0.0463144	1707.5	219.91	0.0509547	0.0065625		0.700822	0.0455581	0.0509547	0.0065625	7.27071		GDE1	PNA330675	SIRNA10357	UNQ9137
D - 2	28861	0.892579	D - 2	28868	0.83227	28864.5	4.94975	0.862425	0.0426455		D - 2	1976	0.0589673	D - 2	2308	0.0688747	2142	234.759	0.063921	0.00700563		0.862425	0.0426455	0.063921	0.00700563	7.41178		ATP6V1E1	PNA330312	SIRNA10186	UNQ20917
D - 3	18055	0.558384	D - 3	21986	0.63386	20020.5	2779.64	0.596122	0.0533698		D - 3	145	0.00432705	D - 3	161	0.00480452	153	11.3137	0.00456578	0.000337621		0.596122	0.0533698	0.00456578	0.000337621	0.765914		FGFR1	PNA339763	SIRNA1107	UNQ527
D - 4	29605	0.915589	D - 4	30068	0.866866	29836.5	327.39	0.891227	0.0344525		D - 4	11628	0.347	D - 4	11606	0.346343	11617	15.5563	0.346671	0.000464228		0.891227	0.0344525	0.346671	0.000464228	38.8982		ZNF213	PNA339067	SIRNA130859	UNQ22182
D - 5	18688	0.577961	D - 5	17936	0.517098	18312	531.744	0.547529	0.0430364		D - 5	1069	0.0319008	D - 5	823	0.0245597	946	173.948	0.0282303	0.00519092		0.547529	0.0430364	0.0282303	0.00519092	5.15594		ZNF213	PNA286368	SIRNA130862	UNQ22182
D - 6	14259	0.440986	D - 6	21436	0.618004	17847.5	5074.91	0.529495	0.125171		D - 6	1379	0.0411517	D - 6	1163	0.0347059	1271	152.735	0.0379288	0.00455788		0.529495	0.125171	0.0379288	0.00455788	7.16321		ZNF326	PNA252741	SIRNA139904	UNQ22888
D - 7	8974	0.277537	D - 7	9852	0.284035	9413	620.84	0.280786	0.00459441		D - 7	514	0.0153386	D - 7	167	0.00498357	340.5	245.366	0.0101611	0.00732215		0.280786	0.00459441	0.0101611	0.00732215	3.61881		GABBR2	PNA311641	SIRNA8502	UNQ9041
D - 8	29825	0.922393	D - 8	31072	0.895811	30448.5	881.762	0.909102	0.0187961		D - 8	7832	0.23372	D - 8	6408	0.191226	7120	1006.92	0.212473	0.0300482		0.909102	0.0187961	0.212473	0.0300482	23.3718		SLC2A3	PNA296519	SIRNA16139	UNQ2235
D - 9	23000	0.711317	D - 9	26373	0.760338	24686.5	2385.07	0.735828	0.0346631		D - 9	3314	0.0988955	D - 9	1453	0.04336	2383.5	1315.93	0.0711278	0.0392695		0.735828	0.0346631	0.0711278	0.0392695	9.66636		SLC2A3	PNA296679	SIRNA16141	UNQ2235
D - 10	10160	0.314217	D - 10	19248	0.554923	14704	6426.19	0.43457	0.170205		D - 10	401	0.0119665	D - 10	278	0.008296	339.5	86.9741	0.0101313	0.00259546		0.43457	0.170205	0.0101313	0.00259546	2.33133		GDE1	PNA260572	SIRNA10360	UNQ9137
D - 11	34961	1.08123	D - 11	34877	1.00551	34919	59.397	1.04337	0.0535443		D - 11	5269	0.157236	D - 11	4991	0.14894	5130	196.576	0.153088	0.00586616		1.04337	0.0535443	0.153088	0.00586616	14.6724		MYLIP	PNA290525	SIRNA35278	UNQ16942
E - 2	2295	0.0709771	E - 2	5252	0.151416	3773.5	2090.91	0.111197	0.056879		E - 2	96	0.00286481	E - 2	64	0.00190987	80	22.6274	0.00238734	0.000675241		0.111197	0.056879	0.00238734	0.000675241	2.14695		ATP6V1G3	PNA259441	SIRNA12730	UNQ22668
E - 3	33326	1.03067	E - 3	32874	0.947763	33100	319.612	0.989216	0.0586223		E - 3	6382	0.19045	E - 3	5475	0.163383	5928.5	641.346	0.176917	0.0191389		0.989216	0.0586223	0.176917	0.0191389	17.8845		STX12	PNA360202	SIRNA133325	UNQ11769
E - 4	261	0.0080719	E - 4	1492	0.0430146	876.5	870.448	0.0255433	0.0247082		E - 4	71	0.00211876	E - 4	38	0.00113399	54.5	23.3345	0.00162637	0.000696342		0.0255433	0.0247082	0.00162637	0.000696342	6.36713		STX12	PNA287788	SIRNA129924	UNQ11769
E - 5	17343	0.536364	E - 5	21747	0.62697	19545	3114.1	0.581667	0.0640679		E - 5	785	0.0234258	E - 5	1250	0.0373022	1017.5	328.805	0.030364	0.0098121		0.581667	0.0640679	0.030364	0.0098121	5.22016		WNT7B	PNA337745	SIRNA124599	UNQ18963
E - 6	32101	0.992782	E - 6	31764	0.915762	31932.5	238.295	0.954272	0.0544618		E - 6	4009	0.119635	E - 6	2468	0.0736494	3238.5	1089.65	0.0966424	0.0325171		0.954272	0.0544618	0.0966424	0.0325171	10.1273		ZMYM2	PNA272161	SIRNA139276	UNQ13797
E - 7	16467	0.509272	E - 7	24569	0.708329	20518	5728.98	0.6088	0.140754		E - 7	372	0.0111011	E - 7	338	0.0100865	355	24.0416	0.0105938	0.000717444		0.6088	0.140754	0.0105938	0.000717444	1.74011		GABBR2	PNA221445	SIRNA8501	UNQ9041
E - 8	11159	0.345113	E - 8	19593	0.56487	15376	5963.74	0.454991	0.155392		E - 8	1206	0.0359891	E - 8	390	0.0116383	798	576.999	0.0238137	0.0172187		0.454991	0.155392	0.0238137	0.0172187	5.23388		ABCA8	PNA314417	SIRNA21915	UNQ5102
E - 9	11914	0.368462	E - 9	20461	0.589894	16187.5	6043.64	0.479178	0.156576		E - 9	173	0.00516262	E - 9	152	0.00453594	162.5	14.8492	0.00484928	0.000443127		0.479178	0.156576	0.00484928	0.000443127	1.012		GDE1	PNA260501	SIRNA10358	UNQ9137
E - 10	26673	0.824912	E - 10	28838	0.831405	27755.5	1530.89	0.828158	0.00459135		E - 10	622	0.0185616	E - 10	627	0.0187108	624.5	3.53553	0.0186362	0.000105506		0.828158	0.00459135	0.0186362	0.000105506	2.25031		ATP6V1G3	PNA240772	SIRNA12729	UNQ22668
E - 11	29293	0.90594	E - 11	28742	0.828637	29017.5	389.616	0.867288	0.0546614		E - 11	3254	0.097105	E - 11	3466	0.103431	3360	149.907	0.100268	0.00447347		0.867288	0.0546614	0.100268	0.00447347	11.5611		ATP6V1G3	PNA240852	SIRNA12731	UNQ22668
F - 2	7079	0.218931	F - 2	5915	0.170531	6497	823.072	0.194731	0.0342244		F - 2	122	0.00364069	F - 2	126	0.00376006	124	2.82843	0.00370037	8.44051e-05		0.194731	0.0342244	0.00370037	8.44051e-05	1.90025		RGS2	PNA219092	SIRNA108951	UNQ7106
F - 3	29455	0.91095	F - 3	28274	0.815144	28864.5	835.093	0.863047	0.0677447		F - 3	368	0.0109818	F - 3	351	0.0104744	359.5	12.0208	0.0107281	0.000358722		0.863047	0.0677447	0.0107281	0.000358722	1.24305		GLT25D1	PNA323265	SIRNA128151	UNQ2925
F - 4	16218	0.501571	F - 4	16636	0.479619	16427	295.571	0.490595	0.0155228		F - 4	1681	0.0501639	F - 4	1584	0.0472693	1632.5	68.5894	0.0487166	0.00204682		0.490595	0.0155228	0.0487166	0.00204682	9.93011		STX12	PNA250545	SIRNA133324	UNQ11769
F - 5	1126	0.0348236	F - 5	1374	0.0396127	1250	175.362	0.0372181	0.00338637		F - 5	199	0.0059385	F - 5	142	0.00423753	170.5	40.3051	0.00508801	0.00120277		0.0372181	0.00338637	0.00508801	0.00120277	13.6708		WNT7B	PNA267916	SIRNA124601	UNQ18963
F - 6	18136	0.560889	F - 6	22793	0.657126	20464.5	3293	0.609008	0.0680499		F - 6	608	0.0181438	F - 6	622	0.0185616	615	9.89949	0.0183527	0.000295418		0.609008	0.0680499	0.0183527	0.000295418	3.01354		LDLRAD2	PNA252434	SIRNA139754	UNQ28901
F - 7	28501	0.881446	F - 7	29630	0.854238	29065.5	798.324	0.867842	0.0192387		F - 7	2295	0.0684868	F - 7	1632	0.0487017	1963.5	468.812	0.0585942	0.0139902		0.867842	0.0192387	0.0585942	0.0139902	6.75172		GRIA4	PNA240030	SIRNA9096	UNQ1204
F - 8	25635	0.79281	F - 8	27783	0.800989	26709	1518.87	0.796899	0.00578368		F - 8	1191	0.0355415	F - 8	173	0.00516262	682	719.835	0.0203521	0.0214811		0.796899	0.00578368	0.0203521	0.0214811	2.55391		ABCA8	PNA242760	SIRNA21917	UNQ5102
F - 9	28182	0.87158	F - 9	29474	0.849741	28828	913.582	0.86066	0.0154428		F - 9	3507	0.104655	F - 9	3316	0.0989552	3411.5	135.057	0.101805	0.00403035		0.86066	0.0154428	0.101805	0.00403035	11.8287		SMARCE1	PNA349945	SIRNA23660	UNQ32480
F - 10	33670	1.04131	F - 10	34454	0.993315	34062	554.372	1.01731	0.0339352		F - 10	10307	0.307579	F - 10	8663	0.258519	9485	1162.48	0.283049	0.0346905		1.01731	0.0339352	0.283049	0.0346905	27.8232		SLC2A3	PNA348785	SIRNA16140	UNQ2235
F - 11	33215	1.02723	F - 11	33389	0.962611	33302	123.037	0.994923	0.0456961		F - 11	2697	0.0804831	F - 11	3649	0.108892	3173	673.166	0.0946878	0.0200884		0.994923	0.0456961	0.0946878	0.0200884	9.5171		TIAM2	PNA353040	SIRNA25625	UNQ17203
G - 2	34586	1.06964	G - 2	33023	0.952059	33804.5	1105.21	1.01085	0.0831392		G - 2	11770	0.351237	G - 2	11466	0.342165	11618	214.96	0.346701	0.00641479		1.01085	0.0831392	0.346701	0.00641479	34.2981		RGS2	PNA236874	SIRNA108952	UNQ7106
G - 3	10634	0.328876	G - 3	11078	0.319381	10856	313.955	0.324128	0.00671417		G - 3	1562	0.0466128	G - 3	737	0.0219934	1149.5	583.363	0.0343031	0.0174086		0.324128	0.00671417	0.0343031	0.0174086	10.5832		GLT25D1	PNA306135	SIRNA128154	UNQ2925
G - 4	6545	0.202416	G - 4	5767	0.166264	6156	550.129	0.18434	0.0255637		G - 4	265	0.00790806	G - 4	314	0.0093703	289.5	34.6482	0.00863918	0.00103396		0.18434	0.0255637	0.00863918	0.00103396	4.68655		DSCC1	PNA233477	SIRNA129641	UNQ9337
G - 5	18453	0.570693	G - 5	20466	0.590038	19459.5	1423.41	0.580366	0.0136793		G - 5	780	0.0232765	G - 5	501	0.0149507	640.5	197.283	0.0191136	0.00588726		0.580366	0.0136793	0.0191136	0.00588726	3.29338		GLT25D1	PNA233766	SIRNA128153	UNQ2925
G - 6	20598	0.637031	G - 6	19286	0.556019	19942	927.724	0.596525	0.0572843		G - 6	940	0.0280512	G - 6	802	0.0239331	871	97.5807	0.0259921	0.00291198		0.596525	0.0572843	0.0259921	0.00291198	4.35726		FAM73B	PNA245689	SIRNA136664	UNQ20210
G - 7	30968	0.957742	G - 7	31198	0.899444	31083	162.635	0.928593	0.0412232		G - 7	14702	0.438733	G - 7	13777	0.411129	14239.5	654.074	0.424931	0.0195187		0.928593	0.0412232	0.424931	0.0195187	45.7608		GRIA4	PNA240234	SIRNA9098	UNQ1204
G - 8	31106	0.96201	G - 8	31986	0.922162	31546	622.254	0.942086	0.0281769		G - 8	262	0.00781853	G - 8	406	0.0121157	334	101.823	0.00996714	0.00303859		0.942086	0.0281769	0.00996714	0.00303859	1.05799		ABCA8	PNA224882	SIRNA21914	UNQ5102
G - 9	6909	0.213674	G - 9	16798	0.484289	11853.5	6992.58	0.348981	0.191354		G - 9	436	0.013011	G - 9	364	0.0108624	400	50.9117	0.0119367	0.00151929		0.348981	0.191354	0.0119367	0.00151929	3.42044		SCML1	PNA349948	SIRNA23672	UNQ20933
G - 10	24693	0.763676	G - 10	24755	0.713691	24724	43.8406	0.738684	0.035345		G - 10	4437	0.132408	G - 10	3232	0.0964485	3834.5	852.064	0.114428	0.0254271		0.738684	0.035345	0.114428	0.0254271	15.4908		SMARCE1	PNA331007	SIRNA23657	UNQ32480
G - 11	30320	0.937702	G - 11	25859	0.74552	28089.5	3154.4	0.841611	0.135893		G - 11	1989	0.0593552	G - 11	1765	0.0526706	1877	158.392	0.0560129	0.00472669		0.841611	0.135893	0.0560129	0.00472669	6.65544		MYLIP	PNA345070	SIRNA35276	UNQ16942
H - 2	33945	1.04981	H - 2	34388	0.991412	34166.5	313.248	1.02061	0.0412946		H - 2	6263	0.186899	H - 2	6234	0.186033	6248.5	20.5061	0.186466	0.000611937		1.02061	0.0412946	0.186466	0.000611937	18.27		DSCC1	PNA360470	SIRNA129640	UNQ9337
H - 3	18660	0.577095	H - 3	18021	0.519549	18340.5	451.841	0.548322	0.0406913		H - 3	483	0.0144136	H - 3	157	0.00468515	320	230.517	0.00954935	0.00687902		0.548322	0.0406913	0.00954935	0.00687902	1.74156		ZNF213	PNA339136	SIRNA130861	UNQ22182
H - 4	1347	0.0416585	H - 4	3105	0.0895177	2226	1243.09	0.0655881	0.0338416		H - 4	12	0.000358101	H - 4	12	0.000358101	12	0	0.000358101	0		0.0655881	0.0338416	0.000358101	0	0.545984		WNT7B	PNA267996	SIRNA124602	UNQ18963
H - 5	9230	0.285455	H - 5	12223	0.352391	10726.5	2116.37	0.318923	0.0473313		H - 5	1711	0.0510592	H - 5	511	0.0152491	1111	848.528	0.0331542	0.0253215		0.318923	0.0473313	0.0331542	0.0253215	10.3957		DSCC1	PNA250893	SIRNA129639	UNQ9337
H - 6	32659	1.01004	H - 6	33974	0.979477	33316.5	929.845	0.994758	0.0216114		H - 6	1960	0.0584898	H - 6	1492	0.0445239	1726	330.926	0.0515068	0.0098754		0.994758	0.0216114	0.0515068	0.0098754	5.17782		ZMYM2	PNA234227	SIRNA139278	UNQ13797
H - 7	29187	0.902662	H - 7	28791	0.83005	28989	280.014	0.866356	0.0513444		H - 7	778	0.0232169	H - 7	1014	0.0302595	896	166.877	0.0267382	0.0049799		0.866356	0.0513444	0.0267382	0.0049799	3.08628		GRIA4	PNA312374	SIRNA9095	UNQ1204
H - 8	31080	0.961206	H - 8	30722	0.885721	30901	253.144	0.923463	0.0533762		H - 8	914	0.0272753	H - 8	927	0.0276633	920.5	9.19239	0.0274693	0.000274317		0.923463	0.0533762	0.0274693	0.000274317	2.9746		ABCA8	PNA331452	SIRNA21916	UNQ5102
H - 9	31611	0.977628	H - 9	32250	0.929773	31930.5	451.841	0.953701	0.0338386		H - 9	18723	0.558727	H - 9	16982	0.506772	17852.5	1231.07	0.532749	0.0367373		0.953701	0.0338386	0.532749	0.0367373	55.8613		ATP6V1G3	PNA240692	SIRNA12728	UNQ22668
H - 10	6548	0.202509	H - 10	5408	0.155914	5978	806.102	0.179211	0.0329479		H - 10	382	0.0113995	H - 10	1077	0.0321395	729.5	491.439	0.0217695	0.0146654		0.179211	0.0329479	0.0217695	0.0146654	12.1474		SCML1	PNA331010	SIRNA23669	UNQ20933
H - 11	20817	0.643804	H - 11	23656	0.682007	22236.5	2007.48	0.662905	0.0270134		H - 11	2687	0.0801847	H - 11	2183	0.0651445	2435	356.382	0.0726646	0.010635		0.662905	0.0270134	0.0726646	0.010635	10.9615		USP44	PNA235701	SIRNA37951	UNQ19580
A - 2	11459	0.332929	A - 2	8043	0.233747	9751	2415.48	0.283338	0.0701323		A - 2	138	0.00401001	A - 2	101	0.00293486	119.5	26.163	0.00347244	0.000760244		0.283338	0.0701323	0.00347244	0.000760244	1.22555		MYLIP	PNA363060	SIRNA35279	UNQ16942
A - 3	36627	1.06416	A - 3	35525	1.03243	36076	779.232	1.0483	0.0224329		A - 3	9817	0.285263	A - 3	10347	0.300664	10082	374.767	0.292963	0.01089		1.0483	0.0224329	0.292963	0.01089	27.9466		MYLIP	PNA362990	SIRNA35277	UNQ16942
A - 4	25282	0.734541	A - 4	24676	0.717138	24979	428.507	0.72584	0.0123062		A - 4	718	0.0208637	A - 4	506	0.0147034	612	149.907	0.0177835	0.00435599		0.72584	0.0123062	0.0177835	0.00435599	2.45006		HMOX1	PNA351976	SIRNA28268	UNQ5710
A - 5	25811	0.749911	A - 5	27516	0.799675	26663.5	1205.62	0.774793	0.0351881		A - 5	1129	0.0328065	A - 5	397	0.011536	763	517.602	0.0221713	0.0150405		0.774793	0.0351881	0.0221713	0.0150405	2.86158		PRDX6	PNA332367	SIRNA19409	UNQ20605
A - 6	25553	0.742415	A - 6	25856	0.751431	25704.5	214.253	0.746923	0.00637542		A - 6	3543	0.102953	A - 6	2186	0.0635209	2864.5	959.544	0.0832368	0.0278825		0.746923	0.00637542	0.0832368	0.0278825	11.144		SLC37A2	PNA280457	SIRNA16617	UNQ18436
A - 7	27038	0.78556	A - 7	27697	0.804935	27367.5	465.983	0.795247	0.0136999		A - 7	714	0.0207474	A - 7	920	0.0267334	817	145.664	0.0237404	0.00423271		0.795247	0.0136999	0.0237404	0.00423271	2.98529		PLCB4	PNA300411	SIRNA26209	UNQ3146
A - 8	1035	0.0300708	A - 8	698	0.0202854	866.5	238.295	0.0251781	0.00691934		A - 8	137	0.00398095	A - 8	114	0.00331262	125.5	16.2635	0.00364678	0.000472584		0.0251781	0.00691934	0.00364678	0.000472584	14.484		ZNF576	PNA266180	SIRNA115210	UNQ21121
A - 9	5142	0.149395	A - 9	5583	0.162254	5362.5	311.834	0.155825	0.00909251		A - 9	29	0.000842683	A - 9	64	0.00185972	46.5	24.7487	0.0013512	0.00071915		0.155825	0.00909251	0.0013512	0.00071915	0.867128		ZMYM2	PNA272321	SIRNA139277	UNQ13797
A - 10	23121	0.671756	A - 10	21284	0.618559	22202.5	1298.96	0.645158	0.0376159		A - 10	1554	0.0451562	A - 10	1102	0.032022	1328	319.612	0.0385891	0.00928731		0.645158	0.0376159	0.0385891	0.00928731	5.98134		TOMM20	PNA238402	SIRNA119247	UNQ3300
A - 11	36430	1.05843	A - 11	35199	1.02296	35814.5	870.448	1.0407	0.025085		A - 11	9930	0.288546	A - 11	12463	0.36215	11196.5	1791.1	0.325348	0.0520459		1.0407	0.025085	0.325348	0.0520459	31.2626		USP44	PNA289697	SIRNA37949	UNQ19580
B - 2	33386	0.969995	B - 2	33323	0.968438	33354.5	44.5477	0.969217	0.0011003		B - 2	3882	0.112803	B - 2	3732	0.108445	3807	106.066	0.110624	0.00308207		0.969217	0.0011003	0.110624	0.00308207	11.4138		FBXO25	PNA253675	SIRNA31757	UNQ19106
B - 3	31929	0.927663	B - 3	31177	0.906071	31553	531.744	0.916867	0.0152678		B - 3	7340	0.213286	B - 3	9177	0.266666	8258.5	1298.96	0.239976	0.0377451		0.916867	0.0152678	0.239976	0.0377451	26.1735		HMOX1	PNA351875	SIRNA28267	UNQ5710
B - 4	31859	0.925629	B - 4	30440	0.884652	31149.5	1003.38	0.905141	0.0289751		B - 4	470	0.0136573	B - 4	1281	0.0372234	875.5	573.464	0.0254403	0.0166637		0.905141	0.0289751	0.0254403	0.0166637	2.81065		SLC37A2	PNA332407	SIRNA16616	UNQ18436
B - 5	20369	0.5918	B - 5	15577	0.452701	17973	3388.46	0.52225	0.0983573		B - 5	1319	0.0383276	B - 5	476	0.0138316	897.5	596.091	0.0260796	0.0173212		0.52225	0.0983573	0.0260796	0.0173212	4.9937		AQP3	PNA280325	SIRNA19392	UNQ4152
B - 6	26962	0.783352	B - 6	23507	0.683164	25234.5	2443.05	0.733258	0.0708435		B - 6	3884	0.112861	B - 6	4738	0.137677	4311	603.869	0.125269	0.0175473		0.733258	0.0708435	0.125269	0.0175473	17.0839		MCM6	PNA300439	SIRNA26914	UNQ7789
B - 7	34973	1.0161	B - 7	33751	0.980877	34362	864.084	0.99849	0.0249086		B - 7	9677	0.281195	B - 7	10382	0.301681	10029.5	498.51	0.291438	0.0144857		0.99849	0.0249086	0.291438	0.0144857	29.1878		TOMM20	PNA328317	SIRNA119246	UNQ3300
B - 8	15989	0.464543	B - 8	12751	0.370572	14370	2289.61	0.417557	0.066448		B - 8	526	0.0152845	B - 8	222	0.00645089	374	214.96	0.0108677	0.00624633		0.417557	0.066448	0.0108677	0.00624633	2.60269		ZNF326	PNA343243	SIRNA139906	UNQ22888
B - 9	33890	0.984638	B - 9	30127	0.875556	32008.5	2660.84	0.930097	0.0771326		B - 9	5316	0.154473	B - 9	2801	0.0813916	4058.5	1778.37	0.117932	0.0516761		0.930097	0.0771326	0.117932	0.0516761	12.6795		HMOX1	PNA332906	SIRNA28265	UNQ5710
B - 10	36631	1.06427	B - 10	36369	1.05696	36500	185.262	1.06062	0.00517087		B - 10	15658	0.454991	B - 10	12706	0.369212	14182	2087.38	0.412101	0.0606552		1.06062	0.00517087	0.412101	0.0606552	38.8548		PLCB4	PNA333739	SIRNA26206	UNQ3146
B - 11	36085	1.04841	B - 11	36495	1.06062	36290	289.914	1.05452	0.00863558		B - 11	13833	0.40196	B - 11	12447	0.361686	13140	980.05	0.381823	0.0284783		1.05452	0.00863558	0.381823	0.0284783	36.2083		TIAM2	PNA281990	SIRNA25626	UNQ17203
C - 2	33130	0.962557	C - 2	32937	0.95722	33033.5	136.472	0.959889	0.0037733		C - 2	13256	0.385193	C - 2	11420	0.331843	12338	1298.25	0.358518	0.0377246		0.959889	0.0037733	0.358518	0.0377246	37.35		PLCB4	PNA333819	SIRNA26207	UNQ3146
C - 3	26763	0.77757	C - 3	24550	0.713476	25656.5	1564.83	0.745523	0.0453215		C - 3	883	0.0256583	C - 3	673	0.0195561	778	148.492	0.0226072	0.0043149		0.745523	0.0453215	0.0226072	0.0043149	3.03239		PRDX6	PNA280329	SIRNA19408	UNQ20605
C - 4	25857	0.751248	C - 4	25092	0.729228	25474.5	540.937	0.740238	0.0155703		C - 4	632	0.0183647	C - 4	796	0.0231302	714	115.966	0.0207474	0.00336973		0.740238	0.0155703	0.0207474	0.00336973	2.80281		AUTS2	PNA229595	SIRNA113027	UNQ16812
C - 5	25733	0.747645	C - 5	22887	0.665146	24310	2012.43	0.706395	0.0583357		C - 5	239	0.00694487	C - 5	404	0.0117395	321.5	116.673	0.00934216	0.00339028		0.706395	0.0583357	0.00934216	0.00339028	1.32251		ZNF576	PNA302520	SIRNA115213	UNQ21121
C - 6	29986	0.871211	C - 6	23632	0.686797	26809	4492.96	0.779004	0.1304		C - 6	1826	0.05306	C - 6	978	0.0284188	1402	599.627	0.0407394	0.017424		0.779004	0.1304	0.0407394	0.017424	5.22967		ATP2A2	PNA348957	SIRNA13865	UNQ2701
C - 7	35453	1.03005	C - 7	34222	0.994565	34837.5	870.448	1.01231	0.0250907		C - 7	15182	0.441159	C - 7	15018	0.436394	15100	115.966	0.438777	0.00336973		1.01231	0.0250907	0.438777	0.00336973	43.3442		AUTS2	PNA302747	SIRNA113030	UNQ16812
C - 8	24097	0.700113	C - 8	16677	0.48467	20387	5246.73	0.592391	0.152341		C - 8	6232	0.18109	C - 8	6182	0.179637	6207	35.3553	0.180363	0.00102736		0.592391	0.152341	0.180363	0.00102736	30.4467		MCM6	PNA333767	SIRNA26911	UNQ7789
C - 9	35467	1.03046	C - 9	35056	1.0188	35261.5	290.621	1.02463	0.00823961		C - 9	15114	0.439183	C - 9	13092	0.380428	14103	1429.77	0.409806	0.0415463		1.02463	0.00823961	0.409806	0.0415463	39.9955		SLC7A7	PNA333186	SIRNA29724	UNQ5184
C - 10	35435	1.02953	C - 10	35820	1.04101	35627.5	272.236	1.03527	0.00811805		C - 10	13448	0.390773	C - 10	14165	0.411607	13806.5	506.996	0.40119	0.0147323		1.03527	0.00811805	0.40119	0.0147323	38.7523		MCM6	PNA333847	SIRNA26912	UNQ7789
C - 11	35884	1.04257	C - 11	35296	1.02578	35590	415.779	1.03417	0.0118745		C - 11	12377	0.359651	C - 11	11541	0.335359	11959	591.141	0.347505	0.0171774		1.03417	0.0118745	0.347505	0.0171774	33.6022		SLC37A2	PNA280387	SIRNA16615	UNQ18436
D - 2	28954	0.841228	D - 2	26486	0.76974	27720	1745.14	0.805484	0.050549		D - 2	341	0.00990879	D - 2	231	0.00671241	286	77.7817	0.0083106	0.00226019		0.805484	0.050549	0.0083106	0.00226019	1.03175		ZNF517	PNA229609	SIRNA113251	UNQ25174
D - 3	4188	0.121678	D - 3	4309	0.125229	4248.5	85.5599	0.123453	0.00251094		D - 3	455	0.0132214	D - 3	485	0.0140932	470	21.2132	0.0136573	0.000616414		0.123453	0.00251094	0.0136573	0.000616414	11.0627		RGS2	PNA310373	SIRNA108953	UNQ7106
D - 4	3847	0.11177	D - 4	4206	0.122235	4026.5	253.851	0.117003	0.00739986		D - 4	45	0.00130761	D - 4	119	0.00345791	82	52.3259	0.00238276	0.00152049		0.117003	0.00739986	0.00238276	0.00152049	2.0365		ATP2A2	PNA329722	SIRNA13866	UNQ2701
D - 5	6677	0.193993	D - 5	7788	0.226336	7232.5	785.596	0.210165	0.02287		D - 5	413	0.012001	D - 5	506	0.0147034	459.5	65.7609	0.0133522	0.00191088		0.210165	0.02287	0.0133522	0.00191088	6.3532		ZNF517	PNA302761	SIRNA113254	UNQ25174
D - 6	32935	0.956891	D - 6	32194	0.935627	32564.5	523.966	0.946259	0.0150359		D - 6	5189	0.150782	D - 6	4768	0.138549	4978.5	297.692	0.144665	0.00865035		0.946259	0.0150359	0.144665	0.00865035	15.2881		FBXO25	PNA308410	SIRNA31759	UNQ19106
D - 7	4214	0.122433	D - 7	1997	0.0580371	3105.5	1567.66	0.0902352	0.0455349		D - 7	299	0.00868836	D - 7	708	0.0205731	503.5	289.207	0.0146307	0.00840378		0.0902352	0.0455349	0.0146307	0.00840378	16.214		AQP3	PNA225826	SIRNA19391	UNQ4152
D - 8	26891	0.781289	D - 8	22418	0.651516	24654.5	3162.89	0.716402	0.0917638		D - 8	420	0.0122044	D - 8	689	0.020021	554.5	190.212	0.0161127	0.00552718		0.716402	0.0917638	0.0161127	0.00552718	2.24911		USP44	PNA362191	SIRNA37952	UNQ19580
D - 9	5191	0.150819	D - 9	4040	0.117411	4615.5	813.88	0.134115	0.0236229		D - 9	238	0.00691582	D - 9	239	0.00694487	238.5	0.707107	0.00693034	2.05471e-05		0.134115	0.0236229	0.00693034	2.05471e-05	5.16746		SLC7A7	PNA281518	SIRNA29727	UNQ5184
D - 10	35278	1.02496	D - 10	34218	0.994449	34748	749.533	1.00971	0.0215777		D - 10	13510	0.392574	D - 10	13190	0.383276	13350	226.274	0.387925	0.00657509		1.00971	0.0215777	0.387925	0.00657509	38.4196		TOMM20	PNA277347	SIRNA119248	UNQ3300
D - 11	36194	1.05158	D - 11	34950	1.01572	35572	879.641	1.03365	0.0253536		D - 11	11187	0.325072	D - 11	12843	0.373192	12015	1170.97	0.349132	0.0340261		1.03365	0.0253536	0.349132	0.0340261	33.7766		AUTS2	PNA302654	SIRNA113029	UNQ16812
E - 2	16500	0.47939	E - 2	8433	0.245081	12466.5	5704.23	0.362236	0.165681		E - 2	135	0.00392284	E - 2	125	0.00363226	130	7.07107	0.00377755	0.000205471		0.362236	0.165681	0.00377755	0.000205471	1.04284		WDR19	PNA250754	SIRNA130576	UNQ11553
E - 3	32854	0.954538	E - 3	30913	0.898399	31883.5	1372.49	0.926468	0.0396964		E - 3	2927	0.0850529	E - 3	2494	0.0724708	2710.5	306.177	0.0787618	0.00889691		0.926468	0.0396964	0.0787618	0.00889691	8.5013		USP44	PNA344236	SIRNA37950	UNQ19580
E - 4	3172	0.0921591	E - 4	2678	0.0778285	2925	349.311	0.0849938	0.0101333		E - 4	341	0.00990879	E - 4	42	0.00122044	191.5	211.425	0.00556462	0.0061436		0.0849938	0.0101333	0.00556462	0.0061436	6.54709		PLCB4	PNA352597	SIRNA26208	UNQ3146
E - 5	8993	0.261282	E - 5	4124	0.119852	6558.5	3442.9	0.190567	0.100006		E - 5	384	0.0111583	E - 5	444	0.0129018	414	42.4264	0.01203	0.00123283		0.190567	0.100006	0.01203	0.00123283	6.31275		PRDX6	PNA225830	SIRNA19407	UNQ20605
E - 6	33105	0.96183	E - 6	31095	0.903688	32100	1421.28	0.932759	0.0411129		E - 6	8894	0.258442	E - 6	7610	0.221132	8252	907.925	0.239787	0.0263825		0.932759	0.0411129	0.239787	0.0263825	25.7073		SLC7A7	PNA226536	SIRNA29725	UNQ5184
E - 7	21567	0.626606	E - 7	18698	0.543404	20132.5	2028.69	0.585005	0.0588326		E - 7	1611	0.0468125	E - 7	1963	0.0570409	1787	248.902	0.0519267	0.00723259		0.585005	0.0588326	0.0519267	0.00723259	8.87628		SLC7A7	PNA299698	SIRNA29726	UNQ5184
E - 8	9942	0.288854	E - 8	5574	0.161993	7758	3088.64	0.225423	0.0897048		E - 8	218	0.00633465	E - 8	346	0.0100541	282	90.5097	0.00819437	0.00263003		0.225423	0.0897048	0.00819437	0.00263003	3.6351		ZNF576	PNA355475	SIRNA115212	UNQ21121
E - 9	21041	0.611324	E - 9	13970	0.405998	17505.5	4999.95	0.508661	0.145187		E - 9	910	0.0264428	E - 9	1277	0.0371071	1093.5	259.508	0.031775	0.0075408		0.508661	0.145187	0.031775	0.0075408	6.24679		ZNF517	PNA302668	SIRNA113253	UNQ25174
E - 10	35339	1.02674	E - 10	34938	1.01537	35138.5	283.55	1.02106	0.00803485		E - 10	15115	0.439212	E - 10	14143	0.410968	14629	687.308	0.42509	0.0199718		1.02106	0.00803485	0.42509	0.0199718	41.6324		GLT25D1	PNA360727	SIRNA128152	UNQ2925
E - 11	36294	1.05448	E - 11	36078	1.0485	36186	152.735	1.05149	0.00422753		E - 11	13247	0.384932	E - 11	12467	0.362267	12857	551.543	0.373599	0.0160268		1.05149	0.00422753	0.373599	0.0160268	35.5303		FBXO25	PNA308242	SIRNA31758	UNQ19106
F - 2	21761	0.632243	F - 2	18126	0.526781	19943.5	2570.33	0.579512	0.0745728		F - 2	999	0.029029	F - 2	929	0.0269949	964	49.4975	0.028012	0.0014383		0.579512	0.0745728	0.028012	0.0014383	4.83372		MCM6	PNA352625	SIRNA26913	UNQ7789
F - 3	32459	0.943062	F - 3	30202	0.877735	31330.5	1595.94	0.910399	0.0461925		F - 3	452	0.0131342	F - 3	371	0.0107805	411.5	57.2756	0.0119574	0.00166432		0.910399	0.0461925	0.0119574	0.00166432	1.31342		SLC37A2	PNA225839	SIRNA16614	UNQ18436
F - 4	27105	0.787507	F - 4	21633	0.628702	24369	3869.29	0.708104	0.112292		F - 4	2712	0.0788054	F - 4	5354	0.155577	4033	1868.18	0.117191	0.0542855		0.708104	0.112292	0.117191	0.0542855	16.55		AQP3	PNA280410	SIRNA19394	UNQ4152
F - 5	30739	0.893089	F - 5	30166	0.876689	30452.5	405.172	0.884889	0.0115962		F - 5	2168	0.0629978	F - 5	2013	0.0584938	2090.5	109.602	0.0607458	0.00318481		0.884889	0.0115962	0.0607458	0.00318481	6.8648		AUTS2	PNA229675	SIRNA113028	UNQ16812
F - 6	28507	0.82824	F - 6	25010	0.726845	26758.5	2472.75	0.777543	0.0716976		F - 6	1675	0.0486722	F - 6	1624	0.0471903	1649.5	36.0624	0.0479312	0.0010479		0.777543	0.0716976	0.0479312	0.0010479	6.16445		HMOX1	PNA243594	SIRNA28266	UNQ5710
F - 7	31725	0.921736	F - 7	28827	0.837775	30276	2049.2	0.879755	0.0593694		F - 7	2715	0.0788926	F - 7	3231	0.0938866	2973	364.867	0.0863896	0.0106023		0.879755	0.0593694	0.0863896	0.0106023	9.81973		LDLRAD2	PNA289277	SIRNA139753	UNQ28901
F - 8	29355	0.852878	F - 8	26208	0.761661	27781.5	2225.27	0.80727	0.0645001		F - 8	1014	0.0294649	F - 8	1806	0.0524788	1410	560.029	0.0409718	0.0162733		0.80727	0.0645001	0.0409718	0.0162733	5.07536		TIAM2	PNA282067	SIRNA25627	UNQ17203
F - 9	31867	0.925862	F - 9	30089	0.874451	30978	1257.24	0.900157	0.0363525		F - 9	7878	0.228919	F - 9	9064	0.263382	8471	838.629	0.246151	0.0243689		0.900157	0.0363525	0.246151	0.0243689	27.3453		FBXO25	PNA344655	SIRNA31756	UNQ19106
F - 10	34499	1.00233	F - 10	34008	0.988346	34253.5	347.189	0.995339	0.00988925		F - 10	14277	0.414862	F - 10	15504	0.450516	14890.5	867.62	0.432689	0.0252113		0.995339	0.00988925	0.432689	0.0252113	43.4715		TIAM2	PNA352960	SIRNA25624	UNQ17203
F - 11	35687	1.03685	F - 11	34510	1.00294	35098.5	832.265	1.01989	0.0239797		F - 11	12760	0.370781	F - 11	12545	0.364533	12652.5	152.028	0.367657	0.00441764		1.01989	0.0239797	0.367657	0.00441764	36.0486		AQP3	PNA332363	SIRNA19393	UNQ4152
G - 2	25724	0.747383	G - 2	22414	0.651399	24069	2340.52	0.699391	0.0678709		G - 2	2088	0.0606732	G - 2	1786	0.0518977	1937	213.546	0.0562854	0.00620524		0.699391	0.0678709	0.0562854	0.00620524	8.04777		PRDX6	PNA280414	SIRNA19410	UNQ20605
G - 3	16357	0.475235	G - 3	10672	0.310151	13514.5	4019.9	0.392693	0.116732		G - 3	2296	0.0667173	G - 3	1102	0.032022	1699	844.285	0.0493696	0.0245333		0.392693	0.116732	0.0493696	0.0245333	12.5721		ZNF517	PNA229689	SIRNA113252	UNQ25174
G - 4	2732	0.0793753	G - 4	1755	0.0510041	2243.5	690.843	0.0651897	0.0200615		G - 4	206	0.00598596	G - 4	37	0.00107515	121.5	119.501	0.00353055	0.00347247		0.0651897	0.0200615	0.00353055	0.00347247	5.41581		ZNF576	PNA355458	SIRNA115211	UNQ21121
G - 5	23698	0.68852	G - 5	21373	0.621146	22535.5	1644.02	0.654833	0.0476409		G - 5	1288	0.0374268	G - 5	1172	0.034056	1230	82.0244	0.0357414	0.00238347		0.654833	0.0476409	0.0357414	0.00238347	5.45809		LDLRAD2	PNA324156	SIRNA139751	UNQ28901
G - 6	27751	0.806276	G - 6	26284	0.76387	27017.5	1037.33	0.785073	0.0299854		G - 6	172	0.00499798	G - 6	141	0.00409718	156.5	21.9203	0.00454758	0.000636961		0.785073	0.0299854	0.00454758	0.000636961	0.579256		FAM73B	PNA335937	SIRNA136661	UNQ20210
G - 7	32416	0.941812	G - 7	30552	0.887907	31484	1318.05	0.91486	0.0381166		G - 7	7529	0.218778	G - 7	6611	0.192103	7070	649.124	0.20544	0.0188623		0.91486	0.0381166	0.20544	0.0188623	22.4559
G - 8	25192	0.731927	G - 8	17272	0.501962	21232	5600.29	0.616944	0.16261		G - 8	3715	0.107951	G - 8	4553	0.132301	4134	592.555	0.120126	0.0172185		0.616944	0.16261	0.120126	0.0172185	19.4711
G - 9	30074	0.873768	G - 9	28467	0.827313	29270.5	1136.32	0.85054	0.0328489		G - 9	7827	0.227437	G - 9	7397	0.214942	7612	304.056	0.22119	0.00883527		0.85054	0.0328489	0.22119	0.00883527	26.0058
G - 10	34999	1.01686	G - 10	33631	0.97739	34315	967.322	0.997124	0.0279087		G - 10	15084	0.438312	G - 10	14326	0.416286	14705	535.987	0.427299	0.0155747		0.997124	0.0279087	0.427299	0.0155747	42.8531
G - 11	34868	1.01305	G - 11	34990	1.01689	34929	86.267	1.01497	0.00271008		G - 11	12707	0.369241	G - 11	13428	0.390191	13067.5	509.824	0.379716	0.0148145		1.01497	0.00271008	0.379716	0.0148145	37.4116
H - 2	33025	0.959506	H - 2	32139	0.934029	32582	626.497	0.946767	0.0180151		H - 2	9588	0.278609	H - 2	8505	0.247139	9046.5	765.797	0.262874	0.0222526		0.946767	0.0180151	0.262874	0.0222526	27.7654
H - 3	3585	0.104158	H - 3	3361	0.0976779	3473	158.392	0.100918	0.00458234		H - 3	122	0.00354508	H - 3	109	0.00316733	115.5	9.19239	0.0033562	0.000267113		0.100918	0.00458234	0.0033562	0.000267113	3.32567
H - 4	13323	0.387086	H - 4	7856	0.228312	10589.5	3865.75	0.307699	0.11227		H - 4	570	0.0165631	H - 4	270	0.00784567	420	212.132	0.0122044	0.00616414		0.307699	0.11227	0.0122044	0.00616414	3.96634
H - 5	10582	0.307449	H - 5	9244	0.268651	9913	946.109	0.28805	0.0274344		H - 5	388	0.0112745	H - 5	515	0.0149649	451.5	89.8026	0.0131197	0.00260949		0.28805	0.0274344	0.0131197	0.00260949	4.55467
H - 6	13153	0.382146	H - 6	11849	0.344358	12501	922.067	0.363252	0.0267207		H - 6	398	0.0115651	H - 6	391	0.0113617	394.5	4.94975	0.0114634	0.00014383		0.363252	0.0267207	0.0114634	0.00014383	3.15577
H - 7	27486	0.798576	H - 7	25391	0.737917	26438.5	1481.39	0.768247	0.0428924		H - 7	3211	0.0933054	H - 7	2165	0.0629107	2688	739.634	0.078108	0.0214923		0.768247	0.0428924	0.078108	0.0214923	10.167
H - 8	22372	0.649995	H - 8	23485	0.682525	22928.5	787.01	0.66626	0.0230024		H - 8	332	0.00964727	H - 8	260	0.00755509	296	50.9117	0.00860118	0.00147939		0.66626	0.0230024	0.00860118	0.00147939	1.29097
H - 9	28033	0.814469	H - 9	26159	0.760237	27096	1325.12	0.787353	0.0383476		H - 9	3877	0.112658	H - 9	3576	0.103912	3726.5	212.839	0.108285	0.00618469		0.787353	0.0383476	0.108285	0.00618469	13.753
H - 10	34367	0.998496	H - 10	34587	1.00517	34477	155.563	1.00183	0.00472107		H - 10	12466	0.362238	H - 10	11713	0.340357	12089.5	532.451	0.351297	0.015472		1.00183	0.00472107	0.351297	0.015472	35.0654
H - 11	35178	1.02206	H - 11	34274	0.996077	34726	639.225	1.00907	0.0183725		H - 11	11832	0.343815	H - 11	11766	0.341897	11799	46.669	0.342856	0.00135611		1.00907	0.0183725	0.342856	0.00135611	33.9775

## Sheet: siRNA miniscreen miR371 targets
Gene	Entrez ID	media 1st set	tar 1st set	% viability 1st set	media 2nd set	tar 2nd set	% viability 2nd set		LotID	SIRNAID	UNQID		Entrez id
PRDX6	9588	0.824606	0.0360691	4.3741	0.879077	0.0126833	1.4428		PNA280329	SIRNA19408	UNQ20605		9588
PRDX6	9588	0.855021	0.02821	3.29933	0.78432	0.0215009	2.74134		PNA332367	SIRNA19409	UNQ20605		9588
PRDX6	9588	0.821827	0.0667071	8.11693	0.716079	0.0570589	7.96823		PNA280414	SIRNA19410	UNQ20605		9588
PRDX6	9588	0.287307	0.012268	4.26999	0.131753	0.0141849	10.7662		PNA225830	SIRNA19407	UNQ20605		9588
	#N/A												#N/A
PLCB4	5332	1.17028	0.0613718	5.24419	1.16191	0.0699978	6.02436		PNA333739	SIRNA26206	UNQ3146		5332
PLCB4	5332	1.05843	0.0736079	6.95442	1.05227	0.0470273	4.46914		PNA333819	SIRNA26207	UNQ3146		5332
PLCB4	5332	0.863806	0.0228108	2.64073	0.88486	0.029392	3.32166		PNA300411	SIRNA26209	UNQ3146		5332
PLCB4	5332	0.101339	0.0108942	10.7503	0.0855564	0.00134181	1.56833		PNA352597	SIRNA26208	UNQ3146		5332
	#N/A												#N/A
STX12	23673	1.40878	0.269784	19.1502	1.38967	0.231442	16.6545		PNA360202	SIRNA133325	UNQ11769		23673
STX12	23673	0.921669	0.00968042	1.05031	0.921584	0.0165708	1.79808		PNA250545	SIRNA133324	UNQ11769		23673
STX12	23673	0.685577	0.0710602	10.365	0.703247	0.0669598	9.52152		PNA305762	SIRNA133326	UNQ11769		23673
STX12	23673	0.0110331	0.00300135	27.2031	0.0630707	0.00160636	2.54692		PNA287788	SIRNA129924	UNQ11769		23673
	#N/A												#N/A
FAM73B	84895	0.939898	0.0125335	1.3335	0.970972	0.0138167	1.42298		PNA245637	SIRNA136662	UNQ20210		84895
FAM73B	84895	0.806276	0.00499798	0.619885	0.76387	0.00409718	0.536372		PNA335937	SIRNA136661	UNQ20210		84895
FAM73B	84895	0.637031	0.0280512	4.40343	0.556019	0.0239331	4.30436		PNA245689	SIRNA136664	UNQ20210		84895
FAM73B	84895	0.522942	0.0131304	2.51086	0.423977	0.026022	6.1376		PNA336097	SIRNA136663	UNQ20210		84895
	#N/A												#N/A
HMOX1	3162	0.984638	0.154473	15.6883	0.875556	0.0813916	9.29599		PNA332906	SIRNA28265	UNQ5710		3162
HMOX1	3162	0.927663	0.213286	22.9918	0.906071	0.266666	29.431		PNA351875	SIRNA28267	UNQ5710		3162
HMOX1	3162	0.82824	0.0486722	5.87658	0.726845	0.0471903	6.49248		PNA243594	SIRNA28266	UNQ5710		3162
HMOX1	3162	0.734541	0.0208637	2.84037	0.717138	0.0147034	2.05028		PNA351976	SIRNA28268	UNQ5710		3162
	#N/A												#N/A
SLC37A2	219855	1.04257	0.359651	34.4966	1.02578	0.335359	32.6931		PNA280387	SIRNA16615	UNQ18436		219855
SLC37A2	219855	0.943062	0.0131342	1.39272	0.877735	0.0107805	1.22822		PNA225839	SIRNA16614	UNQ18436		219855
SLC37A2	219855	0.925629	0.0136573	1.47546	0.884652	0.0372234	4.20768		PNA332407	SIRNA16616	UNQ18436		219855
SLC37A2	219855	0.742415	0.102953	13.8673	0.751431	0.0635209	8.45332		PNA280457	SIRNA16617	UNQ18436		219855
	#N/A												#N/A
	#N/A												#N/A
LDLRAD2	2260	0.921736	0.0788926	8.55913	0.837775	0.0938866	11.2067		PNA289277	SIRNA139753	UNQ28901		401944
LDLRAD2	2260	0.68852	0.0374268	5.43583	0.621146	0.034056	5.48278		PNA324156	SIRNA139751	UNQ28901		401944
LDLRAD2	2260	0.560889	0.0181438	3.23482	0.657126	0.0185616	2.82466		PNA252434	SIRNA139754	UNQ28901		401944
LDLRAD2	2260	0.361937	0.0124738	3.44641	0.400394	0.0153685	3.83835		PNA234241	SIRNA139752	UNQ28901		401944
	#N/A												#N/A
ATP6V1G3	127124	0.977628	0.558727	57.1512	0.929773	0.506772	54.5049		PNA240692	SIRNA12728	UNQ22668		127124
ATP6V1G3	127124	0.90594	0.097105	10.7187	0.828637	0.103431	12.4821		PNA240852	SIRNA12731	UNQ22668		127124
ATP6V1G3	127124	0.824912	0.0185616	2.25013	0.831405	0.0187108	2.2505		PNA240772	SIRNA12729	UNQ22668		127124
ATP6V1G3	127124	0.0709771	0.00286481	4.03624	0.151416	0.00190987	1.26134		PNA259441	SIRNA12730	UNQ22668		127124
	#N/A												#N/A
	#N/A												#N/A
ZNF213	7760	0.915589	0.347	37.8991	0.866866	0.346343	39.9535		PNA339067	SIRNA130859	UNQ22182		7760
ZNF213	7760	0.70807	0.048463	6.84438	0.732488	0.0522827	7.13768		PNA232310	SIRNA130860	UNQ22182		7760
ZNF213	7760	0.577961	0.0319008	5.51955	0.517098	0.0245597	4.74953		PNA286368	SIRNA130862	UNQ22182		7760
ZNF213	7760	0.577095	0.0144136	2.49761	0.519549	0.00468515	0.901773		PNA339136	SIRNA130861	UNQ22182		7760
	#N/A												#N/A
	#N/A												#N/A
ATP2A2	488	0.871211	0.05306	6.09037	0.686797	0.0284188	4.13787		PNA348957	SIRNA13865	UNQ2701		488
ATP2A2	488	0.319722	0.00948967	2.9681	0.273051	0.00376006	1.37706		PNA312895	SIRNA13868	UNQ2701		488
ATP2A2	488	0.196571	0.00832584	4.23554	0.472325	0.0052223	1.10566		PNA259282	SIRNA13867	UNQ2701		488
ATP2A2	488	0.11177	0.00130761	1.16991	0.122235	0.00345791	2.82889		PNA329722	SIRNA13866	UNQ2701		488
	#N/A												#N/A
ATP6V1E1	529	0.892579	0.0589673	6.60639	0.83227	0.0688747	8.27553		PNA330312	SIRNA10186	UNQ20917		529
ATP6V1E1	529	0.378545	0.0055804	1.47417	0.422766	0.00182035	0.43058		PNA223102	SIRNA10184	UNQ20917		529
ATP6V1E1	529	0.0681628	0.0139062	20.4015	0.0526151	0.0139659	26.5436		PNA259809	SIRNA10185	UNQ20917		529
ATP6V1E1	529	0.0139171	0.010176	73.119	0.0294644	0.00635629	21.5727		PNA259969	SIRNA10187	UNQ20917		529
	#N/A												#N/A
FGFR1	2260	0.89793	0.211578	23.5628	0.856199	0.24897	29.0785		PNA269981	SIRNA1104	UNQ527		2260
FGFR1	2260	0.872322	0.0135481	1.55311	0.79727	0.0143837	1.80412		PNA304719	SIRNA1106	UNQ527		2260
FGFR1	2260	0.558384	0.00432705	0.774924	0.63386	0.00480452	0.757977		PNA339763	SIRNA1107	UNQ527		2260
FGFR1	2260	0.463995	0.0227394	4.90078	0.725194	0.0157266	2.1686		PNA270061	SIRNA1105	UNQ527		2260
	#N/A												#N/A
GABBR2	2260	0.509272	0.0111011	2.1798	0.708329	0.0100865	1.42399		PNA221445	SIRNA8501	UNQ9041		9568
GABBR2	2260	0.378823	0.00208892	0.551424	0.397972	0.000984777	0.247449		PNA221543	SIRNA8503	UNQ9041		9568
GABBR2	2260	0.277537	0.0153386	5.52669	0.284035	0.00498357	1.75456		PNA311641	SIRNA8502	UNQ9041		9568
	#N/A												#N/A
GDE1	2260	0.888497	0.219337	24.6863	0.932426	0.13005	13.9475		PNA297187	SIRNA10359	UNQ9137		51573
GDE1	2260	0.668607	0.0555951	8.31507	0.733036	0.0463144	6.31816		PNA330675	SIRNA10357	UNQ9137		51573
GDE1	2260	0.368462	0.00516262	1.40113	0.589894	0.00453594	0.768942		PNA260501	SIRNA10358	UNQ9137		51573
GDE1	2260	0.314217	0.0119665	3.80837	0.554923	0.008296	1.49498		PNA260572	SIRNA10360	UNQ9137		51573
	#N/A
GLT25D1	2260	1.02674	0.439212	42.7775	1.01537	0.410968	40.4745		PNA360727	SIRNA128152	UNQ2925		79709
GLT25D1	2260	0.91095	0.0109818	1.20553	0.815144	0.0104744	1.28498		PNA323265	SIRNA128151	UNQ2925		79709
GLT25D1	2260	0.570693	0.0232765	4.07865	0.590038	0.0149507	2.53385		PNA233766	SIRNA128153	UNQ2925		79709
GLT25D1	2260	0.328876	0.0466128	14.1734	0.319381	0.0219934	6.88625		PNA306135	SIRNA128154	UNQ2925		79709
	#N/A
GRIA4	2260	1.01672	0.349685	34.3935	0.966907	0.323484	33.4556		PNA258786	SIRNA9097	UNQ1204		2893
GRIA4	2260	0.957742	0.438733	45.8091	0.899444	0.411129	45.7093		PNA240234	SIRNA9098	UNQ1204		2893
GRIA4	2260	0.902662	0.0232169	2.57204	0.83005	0.0302595	3.64551		PNA312374	SIRNA9095	UNQ1204		2893
GRIA4	2260	0.881446	0.0684868	7.76982	0.854238	0.0487017	5.70118		PNA240030	SIRNA9096	UNQ1204		2893
	#N/A												#N/A
TOMM20	9804	1.02496	0.392574	38.3012	0.994449	0.383276	38.5415		PNA277347	SIRNA119248	UNQ3300		9804
TOMM20	9804	1.0161	0.281195	27.6738	0.980877	0.301681	30.7562		PNA328317	SIRNA119246	UNQ3300		9804
TOMM20	9804	0.671756	0.0451562	6.72211	0.618559	0.032022	5.17686		PNA238402	SIRNA119247	UNQ3300		9804
	#N/A												#N/A
WDR19	57728	0.943732	0.211429	22.4035	0.927957	0.21686	23.3696		PNA287916	SIRNA130577	UNQ11553		57728
WDR19	57728	0.930341	0.115965	12.4648	0.946552	0.0681287	7.19756		PNA322860	SIRNA130574	UNQ11553		57728
WDR19	57728	0.47939	0.00392284	0.818298	0.245081	0.00363226	1.48206		PNA250754	SIRNA130576	UNQ11553		57728
WDR19	57728	0.146531	0.0359593	24.5403	0.719572	0.0404057	5.61524		PNA287910	SIRNA130575	UNQ11553		57728
	#N/A												#N/A
WNT7B	7477	0.889765	0.0170396	1.91507	0.816182	0.0270664	3.31623		PNA337859	SIRNA124600	UNQ18963		7477
WNT7B	7477	0.536364	0.0234258	4.36751	0.62697	0.0373022	5.94959		PNA337745	SIRNA124599	UNQ18963		7477
WNT7B	7477	0.0416585	0.000358101	0.859611	0.0895177	0.000358101	0.400033		PNA267996	SIRNA124602	UNQ18963		7477
WNT7B	7477	0.0348236	0.0059385	17.0531	0.0396127	0.00423753	10.6974		PNA267916	SIRNA124601	UNQ18963		7477
	#N/A												#N/A
ZNF517	340385	0.841228	0.00990879	1.1779	0.76974	0.00671241	0.872035		PNA229609	SIRNA113251	UNQ25174		340385
ZNF517	340385	0.611324	0.0264428	4.3255	0.405998	0.0371071	9.13972		PNA302668	SIRNA113253	UNQ25174		340385
ZNF517	340385	0.475235	0.0667173	14.0388	0.310151	0.032022	10.3246		PNA229689	SIRNA113252	UNQ25174		340385
ZNF517	340385	0.193993	0.012001	6.18629	0.226336	0.0147034	6.49625		PNA302761	SIRNA113254	UNQ25174		340385
	#N/A												#N/A
ZNF576	79177	0.747645	0.00694487	0.9289	0.665146	0.0117395	1.76494		PNA302520	SIRNA115213	UNQ21121		79177
ZNF576	79177	0.288854	0.00633465	2.19303	0.161993	0.0100541	6.20651		PNA355475	SIRNA115212	UNQ21121		79177
ZNF576	79177	0.0793753	0.00598596	7.54133	0.0510041	0.00107515	2.10796		PNA355458	SIRNA115211	UNQ21121		79177
ZNF576	79177	0.0300708	0.00398095	13.2386	0.0202854	0.00331262	16.3301		PNA266180	SIRNA115210	UNQ21121		79177

## Sheet: siRNA miniscreen final table
			1st set			2nd set
Gene	Entrez ID	siRNA	% Viablity in DMSO (miR/NTC)	% Viablity in Erlotinib (miR/NTC)	% Viablity with miR (Erlotinib/Media)	% Viablity in DMSO (miR/NTC)	% Viablity in Erlotinib (miR/NTC)	% Viablity with miR (Erlotinib/Media)		% Viablity in DMSO (miR/NTC)			% Viablity in Erlotinib (miR/NTC)			% Viablity with miR (Erlotinib/Media)
PRDX6	9588	#1	82.4606	3.60691	4.3741	87.9077	1.26833	1.4428		85.1845	±	2.7235	2.4375	±	1.1695	2.9085	±	1.4655
		#2	85.5021	2.821	3.29933	78.432	2.15009	2.74134		81.967	±	3.535	2.4855	±	0.3355	3.02	±	0.279
		#3	82.1827	6.67071	8.11693	71.6079	5.70589	7.96823		76.8955	±	5.2875	6.1885	±	0.4825	8.0425	±	0.0744999
		#4	28.7307	1.2268	4.26999	13.1753	1.41849	10.7662		20.953	±	7.778	1.3225	±	0.0955	7.518	±	3.248
PLCB4	5332	#1	117.028	6.13718	5.24419	116.191	6.99978	6.02436		116.609	±	0.418499	6.5685	±	0.4315	5.634	±	0.39
		#2	105.843	7.36079	6.95442	105.227	4.70273	4.46914		105.535	±	0.308003	6.032	±	1.329	5.7115	±	1.2425
		#3	86.3806	2.28108	2.64073	88.486	2.9392	3.32166		87.4335	±	1.0525	2.61	±	0.329	2.9815	±	0.3405
		#4	10.1339	1.08942	10.7503	8.55564	0.134181	1.56833		9.345	±	0.789	0.6115	±	0.4775	6.159	±	4.591
STX12	23673	#1	140.878	26.9784	19.1502	138.967	23.1442	16.6545		139.923	±	0.955505	25.061	±	1.917	17.902	±	1.248
		#2	92.1669	0.968042	1.05031	92.1584	1.65708	1.79808		92.1625	±	0.00450134	1.3125	±	0.3445	1.424	±	0.374
		#3	68.5577	7.10602	10.365	70.3247	6.69598	9.52152		69.4415	±	0.883499	6.901	±	0.205	9.9435	±	0.4215
		#4	1.10331	0.300135	27.2031	6.30707	0.160636	2.54692		3.705	±	2.602	0.2305	±	0.0695	14.875	±	12.328
HMOX1	3162	#1	98.4638	15.4473	15.6883	87.5556	8.13916	9.29599		93.01	±	5.454	11.793	±	3.654	12.492	±	3.196
		#2	92.7663	21.3286	22.9918	90.6071	26.6666	29.431		91.6865	±	1.0795	23.998	±	2.669	26.2115	±	3.2195
		#3	82.824	4.86722	5.87658	72.6845	4.71903	6.49248		77.754	±	5.07	4.793	±	0.0740001	6.1845	±	0.3075
		#4	73.4541	2.08637	2.84037	71.7138	1.47034	2.05028		72.584	±	0.870003	1.778	±	0.308	2.445	±	0.395
FAM73B	84895	#1	93.9898	1.25335	1.3335	97.0972	1.38167	1.42298		95.5435	±	1.5535	1.3175	±	0.0645	1.378	±	0.045
		#2	80.6276	0.499798	0.619885	76.387	0.409718	0.536372		78.5075	±	2.1205	0.455	±	0.045	0.578	±	0.042
		#3	63.7031	2.80512	4.40343	55.6019	2.39331	4.30436		59.6525	±	4.0505	2.599	±	0.206	4.3535	±	0.0495
		#4	52.2942	1.31304	2.51086	42.3977	2.6022	6.1376		47.346	±	4.948	1.9575	±	0.6445	4.3245	±	1.8135
SLC37A2	219855	#1	104.257	35.9651	34.4966	102.578	33.5359	32.6931		103.418	±	0.8395	34.7505	±	1.2145	33.595	±	0.902
		#2	94.3062	1.31342	1.39272	87.7735	1.07805	1.22822		91.04	±	3.266	1.1955	±	0.1175	1.3105	±	0.0825
		#3	92.5629	1.36573	1.47546	88.4652	3.72234	4.20768		90.514	±	2.049	2.544	±	1.178	2.8415	±	1.3665
		#4	74.2415	10.2953	13.8673	75.1431	6.35209	8.45332		74.6925	±	0.450501	8.3235	±	1.9715	11.16	±	2.707
LDLRAD2	401944	#1	92.1736	7.88926	8.55913	83.7775	9.38866	11.2067		87.976	±	4.198	8.639	±	0.75	9.883	±	1.324
		#2	68.852	3.74268	5.43583	62.1146	3.4056	5.48278		65.4835	±	3.3685	3.5745	±	0.1685	5.4595	±	0.0235
		#3	56.0889	1.81438	3.23482	65.7126	1.85616	2.82466		60.901	±	4.812	1.835	±	0.021	3.03	±	0.205
		#4	36.1937	1.24738	3.44641	40.0394	1.53685	3.83835		38.1165	±	1.9225	1.392	±	0.145	3.642	±	0.196
ATP6V1G3	127124	#1	97.7628	55.8727	57.1512	92.9773	50.6772	54.5049		95.37	±	2.393	53.275	±	2.598	55.828	±	1.323
		#2	90.594	9.7105	10.7187	82.8637	10.3431	12.4821		86.729	±	3.865	10.0265	±	0.3165	11.6005	±	0.8815
		#3	82.4912	1.85616	2.25013	83.1405	1.87108	2.2505		82.8155	±	0.324501	1.8635	±	0.00750005	2.25	±	0
		#4	7.09771	0.286481	4.03624	15.1416	0.190987	1.26134		11.12	±	4.022	0.2385	±	0.0475	2.6485	±	1.3875
ZNF213	7760	#1	91.5589	34.7	37.8991	86.6866	34.6343	39.9535		89.123	±	2.436	34.667	±	0.033001	38.926	±	1.027
		#2	70.807	4.8463	6.84438	73.2488	5.22827	7.13768		72.028	±	1.221	5.037	±	0.191	6.991	±	0.147
		#3	57.7961	3.19008	5.51955	51.7098	2.45597	4.74953		54.753	±	3.043	2.823	±	0.367	5.135	±	0.385
		#4	57.7095	1.44136	2.49761	51.9549	0.468515	0.901773		54.832	±	2.877	0.955	±	0.486	1.7	±	0.798
ATP2A2	488	#1	87.1211	5.306	6.09037	68.6797	2.84188	4.13787		77.9005	±	9.2205	4.074	±	1.232	5.114	±	0.976
		#2	31.9722	0.948967	2.9681	27.3051	0.376006	1.37706		29.6385	±	2.3335	0.6625	±	0.2865	2.1725	±	0.7955
		#3	19.6571	0.832584	4.23554	47.2325	0.52223	1.10566		33.4445	±	13.7875	0.6775	±	0.1555	2.671	±	1.565
		#4	11.177	0.130761	1.16991	12.2235	0.345791	2.82889		11.7005	±	0.5235	0.2385	±	0.1075	1.9995	±	0.8295
ATP6V1E1	529	#1	89.2579	5.89673	6.60639	83.227	6.88747	8.27553		86.2425	±	3.0155	6.392	±	0.495	7.441	±	0.835
		#2	37.8545	0.55804	1.47417	42.2766	0.182035	0.43058		40.0655	±	2.2115	0.37	±	0.188	0.9525	±	0.5215
		#3	6.81628	1.39062	20.4015	5.26151	1.39659	26.5436		6.039	±	0.777	1.394	±	0.00299996	23.473	±	3.071
		#4	1.39171	1.0176	73.119	2.94644	0.635629	21.5727		2.169	±	0.777	0.827	±	0.191	47.346	±	25.773
FGFR1	2260	#1	89.793	21.1578	23.5628	85.6199	24.897	29.0785		87.7065	±	2.0865	23.0275	±	1.8695	26.3205	±	2.7575
		#2	87.2322	1.35481	1.55311	79.727	1.43837	1.80412		83.4795	±	3.7525	1.3965	±	0.0415	1.6785	±	0.1255
		#3	55.8384	0.432705	0.774924	63.386	0.480452	0.757977		59.612	±	3.774	0.4565	±	0.0235	0.7665	±	0.00849998
		#4	46.3995	2.27394	4.90078	72.5194	1.57266	2.1686		59.4595	±	13.0595	1.9235	±	0.3505	3.535	±	1.366
GABBR2	9568	#1	50.9272	1.11011	2.1798	70.8329	1.00865	1.42399		60.88	±	9.953	1.0595	±	0.0505	1.802	±	0.378
		#2	37.8823	0.208892	0.551424	39.7972	0.0984777	0.247449		38.8395	±	0.9575	0.1535	±	0.0555	0.399	±	0.152
		#3	27.7537	1.53386	5.52669	28.4035	0.498357	1.75456		28.0785	±	0.3245	1.016	±	0.518	3.641	±	1.886
GDE1	51573	#1	88.8497	21.9337	24.6863	93.2426	13.005	13.9475		91.0465	±	2.1965	17.4695	±	4.4645	19.317	±	5.369
		#2	66.8607	5.55951	8.31507	73.3036	4.63144	6.31816		70.0825	±	3.2215	5.0955	±	0.4645	7.3165	±	0.9985
		#3	36.8462	0.516262	1.40113	58.9894	0.453594	0.768942		47.9175	±	11.0715	0.485	±	0.031	1.085	±	0.316
		#4	31.4217	1.19665	3.80837	55.4923	0.8296	1.49498		43.457	±	12.035	1.0135	±	0.1835	2.6515	±	1.1565
GLT25D1	79709	#1	102.674	43.9212	42.7775	101.537	41.0968	40.4745		102.106	±	0.5685	42.509	±	1.412	41.6265	±	1.1515
		#2	91.095	1.09818	1.20553	81.5144	1.04744	1.28498		86.3045	±	4.7905	1.0725	±	0.0255	1.2455	±	0.0395
		#3	57.0693	2.32765	4.07865	59.0038	1.49507	2.53385		58.0365	±	0.967501	1.9115	±	0.4165	3.3065	±	0.7725
		#4	32.8876	4.66128	14.1734	31.9381	2.19934	6.88625		32.413	±	0.475	3.43	±	1.231	10.5295	±	3.6435
GRIA4	2893	#1	101.672	34.9685	34.3935	96.6907	32.3484	33.4556		99.1815	±	2.4905	33.6585	±	1.3105	33.9245	±	0.4685
		#2	95.7742	43.8733	45.8091	89.9444	41.1129	45.7093		92.859	±	2.915	42.493	±	1.38	45.759	±	0.0499992
		#3	90.2662	2.32169	2.57204	83.005	3.02595	3.64551		86.6355	±	3.6305	2.674	±	0.352	3.109	±	0.537
		#4	88.1446	6.84868	7.76982	85.4238	4.87017	5.70118		86.7845	±	1.3605	5.8595	±	0.9895	6.7355	±	1.0345
TOMM20	9804	#1	102.496	39.2574	38.3012	99.4449	38.3276	38.5415		100.971	±	1.5255	38.7925	±	0.4645	38.4215	±	0.120501
		#2	101.61	28.1195	27.6738	98.0877	30.1681	30.7562		99.849	±	1.761	29.1435	±	1.0245	29.215	±	1.541
		#3	67.1756	4.51562	6.72211	61.8559	3.2022	5.17686		64.516	±	2.66	3.859	±	0.657	5.9495	±	0.7725
WDR19	57728	#1	94.3732	21.1429	22.4035	92.7957	21.686	23.3696		93.5845	±	0.788502	21.4145	±	0.271501	22.8865	±	0.4835
		#2	93.0341	11.5965	12.4648	94.6552	6.81287	7.19756		93.8445	±	0.810501	9.2045	±	2.3915	9.8315	±	2.6335
		#3	47.939	0.392284	0.818298	24.5081	0.363226	1.48206		36.2235	±	11.7155	0.3775	±	0.0145	1.15	±	0.332
		#4	14.6531	3.59593	24.5403	71.9572	4.04057	5.61524		43.305	±	28.652	3.8185	±	0.2225	15.0775	±	9.4625
WNT7B	7477	#1	88.9765	1.70396	1.91507	81.6182	2.70664	3.31623		85.2975	±	3.6795	2.2055	±	0.5015	2.6155	±	0.7005
		#2	53.6364	2.34258	4.36751	62.697	3.73022	5.94959		58.1665	±	4.5305	3.0365	±	0.6935	5.159	±	0.791
		#3	4.16585	0.0358101	0.859611	8.95177	0.0358101	0.400033		6.559	±	2.393	0.036	±	0	0.63	±	0.23
		#4	3.48236	0.59385	17.0531	3.96127	0.423753	10.6974		3.7215	±	0.2395	0.509	±	0.085	13.875	±	3.178
ZNF517	340385	#1	84.1228	0.990879	1.1779	76.974	0.671241	0.872035		80.5485	±	3.5745	0.831	±	0.16	1.025	±	0.153
		#2	61.1324	2.64428	4.3255	40.5998	3.71071	9.13972		50.866	±	10.266	3.1775	±	0.5335	6.733	±	2.407
		#3	47.5235	6.67173	14.0388	31.0151	3.2022	10.3246		39.2695	±	8.2545	4.937	±	1.735	12.182	±	1.857
		#4	19.3993	1.2001	6.18629	22.6336	1.47034	6.49625		21.0165	±	1.6175	1.335	±	0.135	6.341	±	0.155
ZNF576	79177	#1	74.7645	0.694487	0.9289	66.5146	1.17395	1.76494		70.6395	±	4.1245	0.934	±	0.24	1.347	±	0.418
		#2	28.8854	0.633465	2.19303	16.1993	1.00541	6.20651		22.542	±	6.343	0.819	±	0.186	4.2	±	2.007
		#3	7.93753	0.598596	7.54133	5.10041	0.107515	2.10796		6.519	±	1.419	0.3535	±	0.2455	4.8245	±	2.7165
		#4	3.00708	0.398095	13.2386	2.02854	0.331262	16.3301		2.518	±	0.489	0.3645	±	0.0335	14.7845	±	1.5455
Extended Data Table 4 (Related to Figure 2) : siRNA screen of miR-371 targets

## Sheet: Sheet5
82.4606	3.60691	4.3741	87.9077	1.26833	1.4428		0.824606	0.0360691	0.043741	0.879077	0.0126833	0.014428		-0.278223	-4.79309	-4.51487	-0.185938	-6.30093	-6.11499
85.5021	2.821	3.29933	78.432	2.15009	2.74134		0.855021	0.02821	0.0329933	0.78432	0.0215009	0.0274134		-0.225969	-5.14765	-4.92168	-0.350486	-5.53946	-5.18897
82.1827	6.67071	8.11693	71.6079	5.70589	7.96823		0.821827	0.0667071	0.0811693	0.716079	0.0570589	0.0796823		-0.283094	-3.90602	-3.62292	-0.481809	-4.1314	-3.6496
28.7307	1.2268	4.26999	13.1753	1.41849	10.7662		0.287307	0.012268	0.0426999	0.131753	0.0141849	0.107662		-1.79933	-6.34896	-4.54962	-2.92409	-6.13951	-3.21541
117.028	6.13718	5.24419	116.191	6.99978	6.02436		1.17028	0.0613718	0.0524419	1.16191	0.0699978	0.0602436		0.226856	-4.02628	-4.25314	0.216501	-3.83655	-4.05305
105.843	7.36079	6.95442	105.227	4.70273	4.46914		1.05843	0.0736079	0.0695442	1.05227	0.0470273	0.0446914		0.0819295	-3.764	-3.84593	0.0735004	-4.41036	-4.48386
86.3806	2.28108	2.64073	88.486	2.9392	3.32166		0.863806	0.0228108	0.0264073	0.88486	0.029392	0.0332166		-0.21122	-5.45414	-5.24292	-0.176479	-5.08843	-4.91195
10.1339	1.08942	10.7503	8.55564	0.134181	1.56833		0.101339	0.0108942	0.107503	0.0855564	0.00134181	0.0156833		-3.30274	-6.52029	-3.21755	-3.54698	-9.5416	-5.99462
140.878	26.9784	19.1502	138.967	23.1442	16.6545		1.40878	0.269784	0.191502	1.38967	0.231442	0.166545		0.494442	-1.89013	-2.38457	0.474741	-2.11128	-2.58602
92.1669	0.968042	1.05031	92.1584	1.65708	1.79808		0.921669	0.00968042	0.0105031	0.921584	0.0165708	0.0179808		-0.117679	-6.69071	-6.57304	-0.117812	-5.91521	-5.7974
68.5577	7.10602	10.365	70.3247	6.69598	9.52152		0.685577	0.0710602	0.10365	0.703247	0.0669598	0.0952152		-0.54461	-3.81481	-3.2702	-0.507898	-3.90056	-3.39266
1.10331	0.300135	27.2031	6.30707	0.160636	2.54692		0.0110331	0.00300135	0.272031	0.0630707	0.00160636	0.0254692		-6.50201	-8.38017	-1.87816	-3.98689	-9.28199	-5.2951
98.4638	15.4473	15.6883	87.5556	8.13916	9.29599		0.984638	0.154473	0.156883	0.875556	0.0813916	0.0929599		-0.0223351	-2.69458	-2.67224	-0.191729	-3.61898	-3.42725
92.7663	21.3286	22.9918	90.6071	26.6666	29.431		0.927663	0.213286	0.229918	0.906071	0.266666	0.29431		-0.108327	-2.22914	-2.12081	-0.142304	-1.9069	-1.76459
82.824	4.86722	5.87658	72.6845	4.71903	6.49248		0.82824	0.0486722	0.0587658	0.726845	0.0471903	0.0649248		-0.271878	-4.36076	-4.08888	-0.460281	-4.40537	-3.94509
73.4541	2.08637	2.84037	71.7138	1.47034	2.05028		0.734541	0.0208637	0.0284037	0.717138	0.0147034	0.0205028		-0.445084	-5.58286	-5.13778	-0.479677	-6.08771	-5.60803
93.9898	1.25335	1.3335	97.0972	1.38167	1.42298		0.939898	0.0125335	0.013335	0.970972	0.0138167	0.0142298		-0.0894246	-6.31806	-6.22864	-0.042499	-6.17744	-6.13494
80.6276	0.499798	0.619885	76.387	0.409718	0.536372		0.806276	0.00499798	0.00619885	0.76387	0.00409718	0.00536372		-0.310655	-7.64444	-7.33378	-0.388601	-7.93115	-7.54255
63.7031	2.80512	4.40343	55.6019	2.39331	4.30436		0.637031	0.0280512	0.0440343	0.556019	0.0239331	0.0430436		-0.650564	-5.15579	-4.50523	-0.846794	-5.38485	-4.53806
52.2942	1.31304	2.51086	42.3977	2.6022	6.1376		0.522942	0.0131304	0.0251086	0.423977	0.026022	0.061376		-0.935277	-6.25095	-5.31567	-1.23794	-5.26413	-4.02618
104.257	35.9651	34.4966	102.578	33.5359	32.6931		1.04257	0.359651	0.344966	1.02578	0.335359	0.326931		0.060146	-1.47533	-1.53547	0.0367187	-1.57622	-1.61294
94.3062	1.31342	1.39272	87.7735	1.07805	1.22822		0.943062	0.0131342	0.0139272	0.877735	0.0107805	0.0122822		-0.0845761	-6.25052	-6.16595	-0.188142	-6.53543	-6.34729
92.5629	1.36573	1.47546	88.4652	3.72234	4.20768		0.925629	0.0136573	0.0147546	0.884652	0.0372234	0.0420768		-0.111494	-6.19419	-6.08269	-0.176818	-4.74765	-4.57083
74.2415	10.2953	13.8673	75.1431	6.35209	8.45332		0.742415	0.102953	0.138673	0.751431	0.0635209	0.0845332		-0.429702	-3.27995	-2.85024	-0.412287	-3.97663	-3.56434
92.1736	7.88926	8.55913	83.7775	9.38866	11.2067		0.921736	0.0788926	0.0855913	0.837775	0.0938866	0.112067		-0.117575	-3.66397	-3.54639	-0.255365	-3.41294	-3.15757
68.852	3.74268	5.43583	62.1146	3.4056	5.48278		0.68852	0.0374268	0.0543583	0.621146	0.034056	0.0548278		-0.538429	-4.73979	-4.20136	-0.686997	-4.87595	-4.18895
56.0889	1.81438	3.23482	65.7126	1.85616	2.82466		0.560889	0.0181438	0.0323482	0.657126	0.0185616	0.0282466		-0.834212	-5.78438	-4.95017	-0.605757	-5.75154	-5.14578
36.1937	1.24738	3.44641	40.0394	1.53685	3.83835		0.361937	0.0124738	0.0344641	0.400394	0.0153685	0.0383835		-1.46619	-6.32495	-4.85876	-1.32051	-6.02388	-4.70337
97.7628	55.8727	57.1512	92.9773	50.6772	54.5049		0.977628	0.558727	0.571512	0.929773	0.506772	0.545049		-0.032642	-0.839785	-0.807143	-0.105049	-0.980591	-0.875542
90.594	9.7105	10.7187	82.8637	10.3431	12.4821		0.90594	0.097105	0.107187	0.828637	0.103431	0.124821		-0.142513	-3.36431	-3.2218	-0.271188	-3.27325	-3.00207
82.4912	1.85616	2.25013	83.1405	1.87108	2.2505		0.824912	0.0185616	0.0225013	0.831405	0.0187108	0.022505		-0.277689	-5.75154	-5.47385	-0.266377	-5.73999	-5.47361
7.09771	0.286481	4.03624	15.1416	0.190987	1.26134		0.0709771	0.00286481	0.0403624	0.151416	0.00190987	0.0126134		-3.8165	-8.44735	-4.63084	-2.72341	-9.03231	-6.3089
91.5589	34.7	37.8991	86.6866	34.6343	39.9535		0.915589	0.347	0.378991	0.866866	0.346343	0.399535		-0.127228	-1.52699	-1.39977	-0.206119	-1.52973	-1.32361
70.807	4.8463	6.84438	73.2488	5.22827	7.13768		0.70807	0.048463	0.0684438	0.732488	0.0522827	0.0713768		-0.498036	-4.36697	-3.86894	-0.449122	-4.25752	-3.8084
57.7961	3.19008	5.51955	51.7098	2.45597	4.74953		0.577961	0.0319008	0.0551955	0.517098	0.0245597	0.0474953		-0.790957	-4.97026	-4.17931	-0.95149	-5.34756	-4.39607
57.7095	1.44136	2.49761	51.9549	0.468515	0.901773		0.577095	0.0144136	0.0249761	0.519549	0.00468515	0.00901773		-0.79312	-6.11643	-5.32331	-0.944669	-7.73769	-6.79302
87.1211	5.306	6.09037	68.6797	2.84188	4.13787		0.871211	0.05306	0.0609037	0.686797	0.0284188	0.0413787		-0.198906	-4.23623	-4.03733	-0.542044	-5.13701	-4.59497
31.9722	0.948967	2.9681	27.3051	0.376006	1.37706		0.319722	0.00948967	0.029681	0.273051	0.00376006	0.0137706		-1.64511	-6.71943	-5.07431	-1.87276	-8.05503	-6.18227
19.6571	0.832584	4.23554	47.2325	0.52223	1.10566		0.196571	0.00832584	0.0423554	0.472325	0.0052223	0.0110566		-2.34688	-6.90819	-4.56131	-1.08215	-7.5811	-6.49895
11.177	0.130761	1.16991	12.2235	0.345791	2.82889		0.11177	0.00130761	0.0116991	0.122235	0.00345791	0.0282889		-3.16139	-9.57885	-6.41746	-3.03227	-8.17588	-5.14362
89.2579	5.89673	6.60639	83.227	6.88747	8.27553		0.892579	0.0589673	0.0660639	0.83227	0.0688747	0.0827553		-0.163947	-4.08394	-3.91999	-0.264877	-3.85988	-3.595
37.8545	0.55804	1.47417	42.2766	0.182035	0.43058		0.378545	0.0055804	0.0147417	0.422766	0.00182035	0.0043058		-1.40147	-7.48541	-6.08395	-1.24207	-9.10157	-7.8595
6.81628	1.39062	20.4015	5.26151	1.39659	26.5436		0.0681628	0.0139062	0.204015	0.0526151	0.0139659	0.265436		-3.87487	-6.16812	-2.29325	-4.24838	-6.16194	-1.91356
1.39171	1.0176	73.119	2.94644	0.635629	21.5727		0.0139171	0.010176	0.73119	0.0294644	0.00635629	0.215727		-6.167	-6.61868	-0.451682	-5.08488	-7.2976	-2.21272
89.793	21.1578	23.5628	85.6199	24.897	29.0785		0.89793	0.211578	0.235628	0.856199	0.24897	0.290785		-0.155325	-2.24074	-2.08541	-0.223983	-2.00596	-1.78198
87.2322	1.35481	1.55311	79.727	1.43837	1.80412		0.872322	0.0135481	0.0155311	0.79727	0.0143837	0.0180412		-0.197067	-6.20576	-6.00869	-0.32686	-6.11942	-5.79256
55.8384	0.432705	0.774924	63.386	0.480452	0.757977		0.558384	0.00432705	0.00774924	0.63386	0.00480452	0.00757977		-0.84067	-7.8524	-7.01173	-0.657763	-7.70139	-7.04363
46.3995	2.27394	4.90078	72.5194	1.57266	2.1686		0.463995	0.0227394	0.0490078	0.725194	0.0157266	0.021686		-1.10782	-5.45866	-4.35084	-0.46356	-5.99065	-5.52709
50.9272	1.11011	2.1798	70.8329	1.00865	1.42399		0.509272	0.0111011	0.021798	0.708329	0.0100865	0.0142399		-0.973491	-6.49315	-5.51966	-0.497509	-6.63143	-6.13392
37.8823	0.208892	0.551424	39.7972	0.0984777	0.247449		0.378823	0.00208892	0.00551424	0.397972	0.000984777	0.00247449		-1.4004	-8.90303	-7.50262	-1.32926	-9.98792	-8.65865
27.7537	1.53386	5.52669	28.4035	0.498357	1.75456		0.277537	0.0153386	0.0552669	0.284035	0.00498357	0.0175456		-1.84925	-6.02668	-4.17744	-1.81586	-7.64861	-5.83275
88.8497	21.9337	24.6863	93.2426	13.005	13.9475		0.888497	0.219337	0.246863	0.932426	0.13005	0.139475		-0.170561	-2.18878	-2.01822	-0.100939	-2.94286	-2.84192
66.8607	5.55951	8.31507	73.3036	4.63144	6.31816		0.668607	0.0555951	0.0831507	0.733036	0.0463144	0.0631816		-0.580769	-4.1689	-3.58813	-0.448044	-4.4324	-3.98435
36.8462	0.516262	1.40113	58.9894	0.453594	0.768942		0.368462	0.00516262	0.0140113	0.589894	0.00453594	0.00768942		-1.44041	-7.59768	-6.15727	-0.761472	-7.78438	-7.02291
31.4217	1.19665	3.80837	55.4923	0.8296	1.49498		0.314217	0.0119665	0.0380837	0.554923	0.008296	0.0149498		-1.67017	-6.38485	-4.71468	-0.84964	-6.91337	-6.06373
102.674	43.9212	42.7775	101.537	41.0968	40.4745		1.02674	0.439212	0.427775	1.01537	0.410968	0.404745		0.0380665	-1.18701	-1.22508	0.0220111	-1.2829	-1.30491
91.095	1.09818	1.20553	81.5144	1.04744	1.28498		0.91095	0.0109818	0.0120553	0.815144	0.0104744	0.0128498		-0.134556	-6.50875	-6.37419	-0.294872	-6.57698	-6.28211
57.0693	2.32765	4.07865	59.0038	1.49507	2.53385		0.570693	0.0232765	0.0407865	0.590038	0.0149507	0.0253385		-0.809213	-5.42498	-4.61577	-0.761119	-6.06364	-5.30252
32.8876	4.66128	14.1734	31.9381	2.19934	6.88625		0.328876	0.0466128	0.141734	0.319381	0.0219934	0.0688625		-1.60438	-4.42313	-2.81875	-1.64665	-5.50679	-3.86014
101.672	34.9685	34.3935	96.6907	32.3484	33.4556		1.01672	0.349685	0.343935	0.966907	0.323484	0.334556		0.0239222	-1.51587	-1.53979	-0.0485516	-1.62823	-1.57968
95.7742	43.8733	45.8091	89.9444	41.1129	45.7093		0.957742	0.438733	0.458091	0.899444	0.411129	0.457093		-0.0622905	-1.18858	-1.12629	-0.152895	-1.28234	-1.12944
90.2662	2.32169	2.57204	83.005	3.02595	3.64551		0.902662	0.0232169	0.0257204	0.83005	0.0302595	0.0364551		-0.147743	-5.42868	-5.28094	-0.26873	-5.04647	-4.77774
88.1446	6.84868	7.76982	85.4238	4.87017	5.70118		0.881446	0.0684868	0.0776982	0.854238	0.0487017	0.0570118		-0.182056	-3.86803	-3.68597	-0.22729	-4.35988	-4.13259
102.496	39.2574	38.3012	99.4449	38.3276	38.5415		1.02496	0.392574	0.383012	0.994449	0.383276	0.385415		0.0355741	-1.34896	-1.38454	-0.00803053	-1.38355	-1.37552
101.61	28.1195	27.6738	98.0877	30.1681	30.7562		1.0161	0.281195	0.276738	0.980877	0.301681	0.307562		0.0230469	-1.83036	-1.85341	-0.0278557	-1.72891	-1.70105
67.1756	4.51562	6.72211	61.8559	3.2022	5.17686		0.671756	0.0451562	0.0672211	0.618559	0.032022	0.0517686		-0.573991	-4.46893	-3.89494	-0.693017	-4.96479	-4.27178
94.3732	21.1429	22.4035	92.7957	21.686	23.3696		0.943732	0.211429	0.224035	0.927957	0.21686	0.233696		-0.0835501	-2.24176	-2.15821	-0.10787	-2.20517	-2.0973
93.0341	11.5965	12.4648	94.6552	6.81287	7.19756		0.930341	0.115965	0.124648	0.946552	0.0681287	0.0719756		-0.104168	-3.10824	-3.00407	-0.0792456	-3.87559	-3.79635
47.939	0.392284	0.818298	24.5081	0.363226	1.48206		0.47939	0.00392284	0.00818298	0.245081	0.00363226	0.0148206		-1.06073	-7.99389	-6.93316	-2.02867	-8.10492	-6.07625
14.6531	3.59593	24.5403	71.9572	4.04057	5.61524		0.146531	0.0359593	0.245403	0.719572	0.0404057	0.0561524		-2.77072	-4.79749	-2.02677	-0.474788	-4.6293	-4.15451
88.9765	1.70396	1.91507	81.6182	2.70664	3.31623		0.889765	0.0170396	0.0191507	0.816182	0.0270664	0.0331623		-0.168504	-5.87496	-5.70646	-0.293037	-5.20735	-4.91431
53.6364	2.34258	4.36751	62.697	3.73022	5.94959		0.536364	0.0234258	0.0436751	0.62697	0.0373022	0.0594959		-0.898715	-5.41576	-4.51705	-0.673532	-4.7446	-4.07107
4.16585	0.0358101	0.859611	8.95177	0.0358101	0.400033		0.0416585	0.000358101	0.00859611	0.0895177	0.000358101	0.00400033		-4.58525	-11.4473	-6.8621	-3.48168	-11.4473	-7.96566
3.48236	0.59385	17.0531	3.96127	0.423753	10.6974		0.0348236	0.0059385	0.170531	0.0396127	0.00423753	0.106974		-4.84379	-7.39568	-2.55189	-4.65789	-7.88256	-3.22467
84.1228	0.990879	1.1779	76.974	0.671241	0.872035		0.841228	0.00990879	0.011779	0.76974	0.00671241	0.00872035		-0.249432	-6.65707	-6.40764	-0.377556	-7.21895	-6.8414
61.1324	2.64428	4.3255	40.5998	3.71071	9.13972		0.611324	0.0264428	0.043255	0.405998	0.0371071	0.0913972		-0.709991	-5.24098	-4.53099	-1.30045	-4.75216	-3.45171
47.5235	6.67173	14.0388	31.0151	3.2022	10.3246		0.475235	0.0667173	0.140388	0.310151	0.032022	0.103246		-1.07329	-3.9058	-2.83251	-1.68896	-4.96479	-3.27584
19.3993	1.2001	6.18629	22.6336	1.47034	6.49625		0.193993	0.012001	0.0618629	0.226336	0.0147034	0.0649625		-2.36592	-6.3807	-4.01478	-2.14346	-6.08771	-3.94425
74.7645	0.694487	0.9289	66.5146	1.17395	1.76494		0.747645	0.00694487	0.009289	0.665146	0.0117395	0.0176494		-0.419575	-7.16984	-6.75026	-0.588258	-6.41249	-5.82423
28.8854	0.633465	2.19303	16.1993	1.00541	6.20651		0.288854	0.00633465	0.0219303	0.161993	0.0100541	0.0620651		-1.79159	-7.30252	-5.51093	-2.626	-6.63607	-4.01007
7.93753	0.598596	7.54133	5.10041	0.107515	2.10796		0.0793753	0.00598596	0.0754133	0.0510041	0.00107515	0.0210796		-3.65517	-7.3842	-3.72904	-4.29324	-9.86125	-5.56801
3.00708	0.398095	13.2386	2.02854	0.331262	16.3301		0.0300708	0.00398095	0.132386	0.0202854	0.00331262	0.163301		-5.05549	-7.97267	-2.91718	-5.62342	-8.23781	-2.6144

## Sheet: MIR CHERRYPICKED SCRREN 8 LINES
NCI-H441	Media								Drug Treatment									AVG	NCI-H441				112.938	81.4908	108.745	104.513	116.937	113.365	86.6155	75.3955
siNTC	2909	2099	2801	2692	3012	2920	2231	1942	423	415	558	330	465	453	394	508		2575.75	siNTC				16.4224	16.1118	21.6636	12.8118	18.053	17.5871	15.2965	19.7224		17.2086
siTOX	236	119	223	514	97	156	177	189	108	75	110	81	128	101	113	147				MED 1	MED 2	MED 3	TAR 1	TAR 2	TAR3
hsa-miR-548d-5p	3662	2532	2936						430	718	531								hsa-miR-548d-5p	142.172	98.3015	113.986	16.6942	27.8754	20.6154
hsa-miR-548i	3540	4335	5040						605	826	704								hsa-miR-548i	137.436	168.3	195.671	23.4883	32.0683	27.3318
hsa-miR-548b-5p	3510	3787	4093						470	515	363								hsa-miR-548b-5p	136.271	147.025	158.905	18.2471	19.9942	14.093
hsa-miR-548g	3810	1569	627						508	320	199								hsa-miR-548g	147.918	60.9143	24.3424	19.7224	12.4236	7.72591
hsa-miR-548j	703	881	944						236	270	196								hsa-miR-548j	27.293	34.2036	36.6495	9.16238	10.4824	7.60943
hsa-miR-548c-5p	2308	1815	1750						345	415	421								hsa-miR-548c-5p	89.605	70.4649	67.9414	13.3942	16.1118	16.3448
hsa-miR-548l	173	644	167						158	156	144								hsa-miR-548l	6.71649	25.0024	6.48355	6.13414	6.05649	5.5906
hsa-miR-548k	1474	1544	1945						373	365	215								hsa-miR-548k	57.2261	59.9437	75.512	14.4812	14.1706	8.34708
hsa-miR-548n	850	1672	1538						313	300	402								hsa-miR-548n	33.0001	64.9131	59.7108	12.1518	11.6471	15.6071
hsa-miR-369-3p	1027	1359	1088						461	465	552								hsa-miR-369-3p	39.8719	52.7613	42.2401	17.8977	18.053	21.4307
hsa-miR-611	879	600	515						239	192	172								hsa-miR-611	34.126	23.2942	19.9942	9.27885	7.45414	6.67767
hsa-miR-1283	295	1156	996						361	301	360								hsa-miR-1283	11.453	44.8801	38.6683	14.0153	11.6859	13.9765
hsa-miR-1471	1186	766	584						377	246	205								hsa-miR-1471	46.0448	29.7389	22.673	14.6365	9.55062	7.95885
hsa-miR-572	1052	855	939						266	248	498								hsa-miR-572	40.8425	33.1942	36.4554	10.3271	9.62826	19.3342
hsa-miR-33a*	212	68	75						111	120	96								hsa-miR-33a*	8.23061	2.64001	2.91177	4.30942	4.65884	3.72707
hsa-miR-122*	307	312	367						144	190	334								hsa-miR-122*	11.9189	12.113	14.2483	5.5906	7.37649	12.9671
hsa-miR-569	1020	1196	1975						458	381	357								hsa-miR-569	39.6001	46.4331	76.6767	17.7812	14.7918	13.86
hsa-miR-371-3p	277	354	352						226	261	136								hsa-miR-371-3p	10.7541	13.7436	13.6659	8.77414	10.133	5.28002
hsa-miR-409-3p	229	188	186						133	107	114								hsa-miR-409-3p	8.89061	7.29884	7.2212	5.16354	4.15413	4.4259
hsa-miR-888	214	351	174						91	88	95								hsa-miR-888	8.30826	13.6271	6.75531	3.53295	3.41648	3.68825
hsa-miR-1282	1121	944	913						349	291	295								hsa-miR-1282	43.5213	36.6495	35.446	13.5495	11.2977	11.453
hsa-miR-936	446	431	1352						707	835	1155								hsa-miR-936	17.3153	16.733	52.4896	27.4483	32.4177	44.8413
hsa-miR-485-3p	224	221	213						100	88	114								hsa-miR-485-3p	8.6965	8.58003	8.26944	3.88236	3.41648	4.4259
hsa-miR-196a	156	932	266						118	159	170								hsa-miR-196a	6.05649	36.1836	10.3271	4.58119	6.17296	6.60002
hsa-miR-575	1122	1131	1997						445	418	512								hsa-miR-575	43.5601	43.9095	77.5308	17.2765	16.2283	19.8777
hsa-miR-223	834	539	868						130	159	127								hsa-miR-223	32.3789	20.9259	33.6989	5.04707	6.17296	4.9306
COLO-205	Media								Drug Treatment										COLO-205				91.266	100.083	99.86	100.884	104.389	102.759	103.84	96.9188
siNTC	30224	33144	33070	33409	34570	34030	34388	32096	11839	13241	15029	11998	14756	13308	13502	15872		33116.4	siNTC				35.7497	39.9832	45.3824	36.2298	44.558	40.1856	40.7714	47.928		41.3485
siTOX	9457	9547	12038	8134	8783	8949	5276	7832	1153	944	1765	1245	752	791	1030	1881
hsa-miR-548d-5p	32163	29195	33750						13843	15879	14825								hsa-miR-548d-5p	97.1211	88.1588	101.913	41.8011	47.9491	44.7664
hsa-miR-548i	32039	34693	31898						16224	13774	14466								hsa-miR-548i	96.7467	104.761	96.3209	48.9909	41.5927	43.6823
hsa-miR-548b-5p	32161	34717	33550						14589	15239	13671								hsa-miR-548b-5p	97.1151	104.833	101.309	44.0537	46.0165	41.2817
hsa-miR-548g	33374	36300	32511						15309	11383	12183								hsa-miR-548g	100.778	109.613	98.172	46.2279	34.3727	36.7884
hsa-miR-548j	35361	34393	36351						12600	12951	15528								hsa-miR-548j	106.778	103.855	109.767	38.0476	39.1075	46.8892
hsa-miR-548c-5p	34772	34015	33702						15506	13007	14981								hsa-miR-548c-5p	104.999	102.714	101.768	46.8228	39.2766	45.2374
hsa-miR-548l	33748	34510	34315						14237	13181	13786								hsa-miR-548l	101.907	104.208	103.619	42.9908	39.8021	41.629
hsa-miR-548k	33108	35034	32062						15613	16900	16161								hsa-miR-548k	99.9747	105.791	96.8162	47.1459	51.0322	48.8006
hsa-miR-548n	34969	34570	35714						14963	15860	13709								hsa-miR-548n	105.594	104.389	107.844	45.1831	47.8917	41.3964
hsa-miR-369-3p	33104	35219	35782						14086	14405	13400								hsa-miR-369-3p	99.9626	106.349	108.049	42.5348	43.4981	40.4634
hsa-miR-611	34911	34659	35045						13987	14615	13857								hsa-miR-611	105.419	104.658	105.824	42.2359	44.1322	41.8433
hsa-miR-1283	33407	37445	34879						13528	15796	15856								hsa-miR-1283	100.878	113.071	105.323	40.8499	47.6985	47.8796
hsa-miR-1471	35271	35778	34543						14053	14007	12802								hsa-miR-1471	106.506	108.037	104.308	42.4352	42.2963	38.6576
hsa-miR-572	34103	34875	32396						13412	14565	15284								hsa-miR-572	102.979	105.31	97.8247	40.4996	43.9813	46.1524
hsa-miR-33a*	31401	32002	33298						10350	8305	11016								hsa-miR-33a*	94.8202	96.635	100.548	31.2534	25.0782	33.2645
hsa-miR-122*	36276	34273	35601						17348	13732	14774								hsa-miR-122*	109.541	103.493	107.503	52.385	41.4659	44.6124
hsa-miR-569	33809	33803	33509						14104	13959	14785								hsa-miR-569	102.091	102.073	101.186	42.5892	42.1514	44.6456
hsa-miR-371-3p	31362	33279	33465						12474	9913	10508								hsa-miR-371-3p	94.7024	100.491	101.053	37.6672	29.9338	31.7305
hsa-miR-409-3p	34396	34033	33281						12368	12517	11703								hsa-miR-409-3p	103.864	102.768	100.497	37.3471	37.797	35.339
hsa-miR-888	33877	32952	34919						16028	15033	14552								hsa-miR-888	102.297	99.5036	105.443	48.399	45.3945	43.942
hsa-miR-1282	33783	32257	35093						14184	13709	14065								hsa-miR-1282	102.013	97.405	105.969	42.8308	41.3964	42.4714
hsa-miR-936	31458	32955	29329						11858	13785	11090								hsa-miR-936	94.9923	99.5127	88.5634	35.8071	41.6259	33.488
hsa-miR-485-3p	34793	33698	36281						10564	11872	9987								hsa-miR-485-3p	105.063	101.756	109.556	31.8996	35.8493	30.1573
hsa-miR-196a	35343	32348	29393						11707	11175	11813								hsa-miR-196a	106.724	97.6798	88.7567	35.3511	33.7446	35.6712
hsa-miR-575	33429	31232	35439						12298	12559	13235								hsa-miR-575	100.944	94.3098	107.014	37.1357	37.9238	39.9651
hsa-miR-223	30014	31143	33991						13325	12428	12757								hsa-miR-223	90.6319	94.0411	102.641	40.2369	37.5283	38.5217
M14	Media								Drug Treatment										M14				77.3734	112.304	93.3087	117.853	109.452	108.235	63.785	117.689
siNTC	7055	10240	8508	10746	9980	9869	5816	10731	1550	1285	1656	1103	1226	990	1136	987		9118.12	siNTC				16.9991	14.0928	18.1616	12.0968	13.4457	10.8575	12.4587	10.8246		13.6171
siTOX	749	1088	642	962	845	561	983	768	187	290	161	138	93	87	187	133
hsa-miR-548d-5p	8138	7752	7439						2108	1557	1878								hsa-miR-548d-5p	89.2508	85.0175	81.5848	23.1188	17.0759	20.5963
hsa-miR-548i	8710	7534	13072						1607	2268	1684								hsa-miR-548i	95.524	82.6266	143.363	17.6242	24.8735	18.4687
hsa-miR-548b-5p	8074	10231	12925						1243	1691	1099								hsa-miR-548b-5p	88.5489	112.205	141.751	13.6322	18.5455	12.0529
hsa-miR-548g	10280	8265	7194						1947	1399	1346								hsa-miR-548g	112.742	90.6436	78.8978	21.3531	15.3431	14.7618
hsa-miR-548j	6585	7488	5284						1122	1290	1288								hsa-miR-548j	72.2188	82.1221	57.9505	12.3052	14.1476	14.1257
hsa-miR-548c-5p	4623	6569	6050						1148	1296	1082								hsa-miR-548c-5p	50.7012	72.0433	66.3514	12.5903	14.2134	11.8665
hsa-miR-548l	8458	8856	7360						1010	752	1095								hsa-miR-548l	92.7603	97.1252	80.7183	11.0768	8.24731	12.009
hsa-miR-548k	10802	10911	7299						2016	2263	2145								hsa-miR-548k	118.467	119.663	80.0494	22.1098	24.8187	23.5246
hsa-miR-548n	4919	4623	6553						1206	980	1368								hsa-miR-548n	53.9475	50.7012	71.8678	13.2264	10.7478	15.0031
hsa-miR-369-3p	5422	7079	6570						974	1234	1286								hsa-miR-369-3p	59.464	77.6366	72.0543	10.682	13.5335	14.1038
hsa-miR-611	3472	4298	4422						681	816	790								hsa-miR-611	38.078	47.1369	48.4968	7.46864	8.94921	8.66406
hsa-miR-1283	4022	5048	7464						600	704	563								hsa-miR-1283	44.1099	55.3623	81.8589	6.5803	7.72089	6.17452
hsa-miR-1471	6010	4254	6139						654	827	605								hsa-miR-1471	65.9127	46.6543	67.3274	7.17253	9.06985	6.63514
hsa-miR-572	4547	6510	4839						765	1411	1072								hsa-miR-572	49.8677	71.3963	53.0701	8.38988	15.4747	11.7568
hsa-miR-33a*	3071	2700	4714						414	473	619								hsa-miR-33a*	33.6802	29.6114	51.6992	4.54041	5.18747	6.78868
hsa-miR-122*	6996	8221	6413						1239	1023	1102								hsa-miR-122*	76.7263	90.1611	70.3324	13.5883	11.2194	12.0858
hsa-miR-569	5255	5547	4867						721	852	951								hsa-miR-569	57.6325	60.8349	53.3772	7.90733	9.34403	10.4298
hsa-miR-371-3p	1561	1104	1296						192	193	169								hsa-miR-371-3p	17.1197	12.1078	14.2134	2.1057	2.11666	1.85345
hsa-miR-409-3p	1847	2062	1313						305	357	275								hsa-miR-409-3p	20.2564	22.6143	14.3999	3.34499	3.91528	3.01597
hsa-miR-888	4123	4327	8817						444	674	836								hsa-miR-888	45.2176	47.4549	96.6975	4.86942	7.39187	9.16855
hsa-miR-1282	8538	6502	10534						757	1002	746								hsa-miR-1282	93.6377	71.3085	115.528	8.30215	10.9891	8.18151
hsa-miR-936	2136	2331	1519						438	359	299								hsa-miR-936	23.4259	25.5645	16.6591	4.80362	3.93721	3.27918
hsa-miR-485-3p	1208	1303	1624						110	243	206								hsa-miR-485-3p	13.2483	14.2902	17.8107	1.20639	2.66502	2.25924
hsa-miR-196a	3828	8260	8848						518	836	630								hsa-miR-196a	41.9823	90.5888	97.0375	5.68099	9.16855	6.90932
hsa-miR-575	7663	7130	10191						432	532	784								hsa-miR-575	84.0414	78.1959	111.766	4.73782	5.83453	8.59826
hsa-miR-223	12668	10774	10791						1747	1398	1241								hsa-miR-223	138.932	118.16	118.347	19.1596	15.3321	13.6103
MKN-45	Media								Drug Treatment										MKN-45				91.3911	101.883	121.618	106.473	106.401	107.949	93.898	70.3874
siNTC	8859	9876	11789	10321	10314	10464	9102	6823	223	280	441	440	272	261	312	212		9693.5	siNTC				2.30051	2.88853	4.54944	4.53912	2.806	2.69253	3.21865	2.18703		3.14773
siTOX	101	58	93	56	97	70	100	123	19	68	30	31	57	84	46	70
hsa-miR-548d-5p	14943	9758	15380						443	322	419								hsa-miR-548d-5p	154.155	100.665	158.663	4.57007	3.32181	4.32248
hsa-miR-548i	11333	12089	15004						490	599	353								hsa-miR-548i	116.913	124.712	154.784	5.05493	6.1794	3.64162
hsa-miR-548b-5p	19861	12107	16695						272	397	289								hsa-miR-548b-5p	204.89	124.898	172.229	2.806	4.09553	2.98138
hsa-miR-548g	16480	9770	8475						356	373	257								hsa-miR-548g	170.011	100.789	87.4297	3.67256	3.84794	2.65126
hsa-miR-548j	9589	8483	10465						227	214	235								hsa-miR-548j	98.922	87.5123	107.959	2.34178	2.20766	2.4243
hsa-miR-548c-5p	8702	7106	7700						260	252	370								hsa-miR-548c-5p	89.7715	73.3069	79.4347	2.68221	2.59968	3.81699
hsa-miR-548l	3125	4215	5155						231	279	152								hsa-miR-548l	32.2381	43.4827	53.18	2.38304	2.87822	1.56806
hsa-miR-548k	15437	12981	12098						367	271	447								hsa-miR-548k	159.251	133.914	124.805	3.78604	2.79569	4.61134
hsa-miR-548n	3598	3191	4286						134	72	155								hsa-miR-548n	37.1177	32.919	44.2152	1.38237	0.742766	1.59901
hsa-miR-369-3p	5857	4091	5829						116	144	194								hsa-miR-369-3p	60.4219	42.2035	60.1331	1.19668	1.48553	2.00134
hsa-miR-611	5831	3441	4483						196	181	161								hsa-miR-611	60.1537	35.498	46.2475	2.02197	1.86723	1.66091
hsa-miR-1283	3889	4653	5579						186	156	130								hsa-miR-1283	40.1197	48.0012	57.554	1.91881	1.60933	1.3411
hsa-miR-1471	3216	3073	2835						111	145	97								hsa-miR-1471	33.1769	31.7017	29.2464	1.1451	1.49585	1.00067
hsa-miR-572	6284	5278	4610						208	235	198								hsa-miR-572	64.8269	54.4489	47.5576	2.14577	2.4243	2.04261
hsa-miR-33a*	295	290	152						101	110	53								hsa-miR-33a*	3.04328	2.9917	1.56806	1.04194	1.13478	0.546758
hsa-miR-122*	2992	1723	2254						170	123	92								hsa-miR-122*	30.866	17.7748	23.2527	1.75375	1.26889	0.94909
hsa-miR-569	2951	4360	4928						146	114	154								hsa-miR-569	30.4431	44.9786	50.8382	1.50616	1.17605	1.58869
hsa-miR-371-3p	3398	3194	3440						39	59	47								hsa-miR-371-3p	35.0544	32.9499	35.4877	0.402331	0.608655	0.484861
hsa-miR-409-3p	1084	896	586						30	15	39								hsa-miR-409-3p	11.1828	9.24331	6.04529	0.309486	0.154743	0.402331
hsa-miR-888	3538	3896	7808						109	50	103								hsa-miR-888	36.4987	40.1919	80.5488	1.12446	0.51581	1.06257
hsa-miR-1282	5115	4586	4654						218	166	167								hsa-miR-1282	52.7673	47.3101	48.0116	2.24893	1.71249	1.7228
hsa-miR-936	3952	1094	2183						41	36	42								hsa-miR-936	40.7696	11.2859	22.5202	0.422964	0.371383	0.43328
hsa-miR-485-3p	1058	1049	983						36	47	66								hsa-miR-485-3p	10.9145	10.8217	10.1408	0.371383	0.484861	0.680869
hsa-miR-196a	2173	4193	7489						123	232	172								hsa-miR-196a	22.4171	43.2558	77.258	1.26889	2.39336	1.77438
hsa-miR-575	7631	6429	6080						185	151	145								hsa-miR-575	78.7229	66.3228	62.7224	1.9085	1.55774	1.49585
hsa-miR-223	16014	8925	11496						258	220	201								hsa-miR-223	165.203	92.072	118.595	2.66158	2.26956	2.07355
EVSAT	Media								Drug Treatment										EVSAT				96.561	106.473	86.8981	86.7279	104.886	121.425	110.037	86.9924
siNTC	36874	40659	33184	33119	40053	46369	42020	33220	341	426	318	551	417	3479	739	808		38187.2	siNTC				0.892968	1.11556	0.832739	1.44289	1.09199	9.11037	1.9352	2.11589		2.3172
siTOX	570	709	404	338	320	313	861	1861	58	29	61	56	55	46	28	53
hsa-miR-548d-5p	26437	28484	39367						138	136	135								hsa-miR-548d-5p	69.2299	74.5903	103.089	0.361377	0.35614	0.353521
hsa-miR-548i	32377	33096	49722						271	193	1481								hsa-miR-548i	84.7848	86.6677	130.206	0.709661	0.505404	3.87826
hsa-miR-548b-5p	29660	34557	26455						98	122	130								hsa-miR-548b-5p	77.6699	90.4936	69.277	0.25663	0.319478	0.340428
hsa-miR-548g	30060	27207	23547						1303	1547	1274								hsa-miR-548g	78.7174	71.2463	61.6619	3.41213	4.05109	3.33619
hsa-miR-548j	11726	18459	23554						55	78	90								hsa-miR-548j	30.7066	48.3381	61.6803	0.144027	0.204257	0.235681
hsa-miR-548c-5p	21621	20269	22929						153	152	276								hsa-miR-548c-5p	56.6184	53.0779	60.0436	0.400657	0.398039	0.722754
hsa-miR-548l	18502	21171	11445						52	113	32								hsa-miR-548l	48.4507	55.44	29.9707	0.136171	0.29591	0.0837976
hsa-miR-548k	24494	24870	22068						639	629	554								hsa-miR-548k	64.1418	65.1264	57.7889	1.67333	1.64715	1.45075
hsa-miR-548n	16324	13697	12651						100	86	57								hsa-miR-548n	42.7473	35.868	33.1289	0.261868	0.225206	0.149264
hsa-miR-369-3p	16291	15793	16790						418	476	591								hsa-miR-369-3p	42.6608	41.3567	43.9676	1.09461	1.24649	1.54764
hsa-miR-611	15328	15831	10104						567	355	306								hsa-miR-611	40.1391	41.4562	26.4591	1.48479	0.92963	0.801315
hsa-miR-1283	16815	11737	16100						503	361	284								hsa-miR-1283	44.033	30.7354	42.1607	1.31719	0.945342	0.743704
hsa-miR-1471	11732	9468	10098						160	243	168								hsa-miR-1471	30.7223	24.7936	26.4434	0.418988	0.636338	0.439937
hsa-miR-572	4083	5842	7573						145	170	123								hsa-miR-572	10.6921	15.2983	19.8312	0.379708	0.445175	0.322097
hsa-miR-33a*	1328	402	478						41	78	58								hsa-miR-33a*	3.4776	1.05271	1.25173	0.107366	0.204257	0.151883
hsa-miR-122*	7845	10196	6254						205	145	181								hsa-miR-122*	20.5435	26.7	16.3772	0.536828	0.379708	0.47398
hsa-miR-569	5812	14147	14040						109	154	117								hsa-miR-569	15.2197	37.0464	36.7662	0.285436	0.403276	0.306385
hsa-miR-371-3p	4206	5189	2359						60	60	76								hsa-miR-371-3p	11.0141	13.5883	6.17745	0.157121	0.157121	0.199019
hsa-miR-409-3p	385	343	186						32	29	40								hsa-miR-409-3p	1.00819	0.898206	0.487074	0.0837976	0.0759416	0.104747
hsa-miR-888	8651	8661	10410						78	60	73								hsa-miR-888	22.6542	22.6803	27.2604	0.204257	0.157121	0.191163
hsa-miR-1282	14945	7525	4026						81	91	71								hsa-miR-1282	39.1361	19.7055	10.5428	0.212113	0.238299	0.185926
hsa-miR-936	10473	9113	11201						34	61	66								hsa-miR-936	27.4254	23.864	29.3318	0.089035	0.159739	0.172833
hsa-miR-485-3p	2178	777	977						37	58	67								hsa-miR-485-3p	5.70347	2.03471	2.55845	0.096891	0.151883	0.175451
hsa-miR-196a	1180	7508	6908						62	63	83								hsa-miR-196a	3.09004	19.661	18.0898	0.162358	0.164977	0.21735
hsa-miR-575	10652	11423	13460						38	31	28								hsa-miR-575	27.8941	29.9131	35.2474	0.0995097	0.0811789	0.0733229
hsa-miR-223	9904	11490	14775						67	64	76								hsa-miR-223	25.9354	30.0886	38.6909	0.175451	0.167595	0.199019
HCC-1954	Media								Drug Treatment										HCC-1954				105.011	100.922	107.135	93.2428	84.641	102.85	108.152	98.0462
siNTC	16615	15968	16951	14753	13392	16273	17112	15513	870	505	626	722	532	305	730	526		15822.1	siNTC				5.49863	3.19173	3.95648	4.56323	3.36238	1.92768	4.61379	3.32446		3.8048
siTOX	138	148	94	99	206	277	32	101	46	37	53	78	31	57	28	35
hsa-miR-548d-5p	15933	18886	18910						449	396	481								hsa-miR-548d-5p	100.701	119.364	119.516	2.8378	2.50282	3.04005
hsa-miR-548i	16987	20121	17016						652	610	571								hsa-miR-548i	107.362	127.17	107.546	4.12081	3.85536	3.60887
hsa-miR-548b-5p	16339	19585	16364						412	450	475								hsa-miR-548b-5p	103.267	123.782	103.425	2.60395	2.84412	3.00213
hsa-miR-548g	12044	11026	8875						722	453	491								hsa-miR-548g	76.1213	69.6872	56.0923	4.56323	2.86308	3.10325
hsa-miR-548j	11644	9089	10847						446	478	323								hsa-miR-548j	73.5931	57.4449	68.5559	2.81884	3.02109	2.04145
hsa-miR-548c-5p	7941	11983	11185						446	462	517								hsa-miR-548c-5p	50.1892	75.7357	70.6921	2.81884	2.91996	3.26758
hsa-miR-548l	9625	11485	9415						152	142	119								hsa-miR-548l	60.8325	72.5882	59.5053	0.96068	0.897477	0.752111
hsa-miR-548k	15135	16654	14681						558	713	559								hsa-miR-548k	95.6572	105.258	92.7878	3.52671	4.50635	3.53303
hsa-miR-548n	16293	11654	13140						272	218	246								hsa-miR-548n	102.976	73.6564	83.0483	1.71911	1.37782	1.55478
hsa-miR-369-3p	15240	16473	17721						430	304	320								hsa-miR-369-3p	96.3208	104.114	112.001	2.71771	1.92136	2.02248
hsa-miR-611	10506	7354	6374						432	373	422								hsa-miR-611	66.4007	46.4792	40.2854	2.73035	2.35746	2.66715
hsa-miR-1283	11170	10603	7662						297	343	391								hsa-miR-1283	70.5973	67.0138	48.4259	1.87712	2.16785	2.47122
hsa-miR-1471	8828	8727	7942						303	370	235								hsa-miR-1471	55.7953	55.1569	50.1955	1.91504	2.3385	1.48526
hsa-miR-572	5600	3784	3494						198	207	156								hsa-miR-572	35.3935	23.9159	22.083	1.25141	1.30829	0.985961
hsa-miR-33a*	1177	1233	1321						194	204	249								hsa-miR-33a*	7.43895	7.79288	8.34907	1.22613	1.28933	1.57375
hsa-miR-122*	12384	13304	7831						286	425	416								hsa-miR-122*	78.2701	84.0848	49.494	1.8076	2.68611	2.62923
hsa-miR-569	7327	7958	7319						244	386	231								hsa-miR-569	46.3086	50.2967	46.258	1.54214	2.43962	1.45998
hsa-miR-371-3p	1918	1801	1181						116	175	170								hsa-miR-371-3p	12.1223	11.3828	7.46423	0.733151	1.10605	1.07444
hsa-miR-409-3p	1486	1937	2234						146	117	151								hsa-miR-409-3p	9.39191	12.2424	14.1195	0.922758	0.739471	0.95436
hsa-miR-888	9738	10309	10215						315	305	340								hsa-miR-888	61.5467	65.1556	64.5615	1.99088	1.92768	2.14889
hsa-miR-1282	9893	11262	11294						379	309	282								hsa-miR-1282	62.5264	71.1788	71.3811	2.39538	1.95296	1.78231
hsa-miR-936	9822	10600	9602						285	148	261								hsa-miR-936	62.0776	66.9948	60.6872	1.80128	0.935399	1.64959
hsa-miR-485-3p	4015	5344	5911						143	185	138								hsa-miR-485-3p	25.3759	33.7755	37.3591	0.903798	1.16925	0.872196
hsa-miR-196a	7887	10170	9006						215	183	162								hsa-miR-196a	49.8479	64.2771	56.9203	1.35886	1.15661	1.02388
hsa-miR-575	6370	4404	3794						82	55	80								hsa-miR-575	40.2601	27.8344	23.9791	0.518262	0.347614	0.505621
hsa-miR-223	5574	4514	5252						96	99	131								hsa-miR-223	35.2291	28.5297	33.194	0.606745	0.625706	0.827955
H-596	Media								Drug Treatment										H-596				112.314	109.106	104.516	80.2837	105.369	86.3782	113.596	88.438
siNTC	38442	37344	35773	27479	36065	29565	38881	30270	862	646	794	627	745	667	730	738		34227.4	siNTC				2.51845	1.88738	2.31978	1.83187	2.17662	1.94873	2.1328	2.15617		2.12147
siTOX	6798	4117	5564	3024	2770	8013	7265	6736	228	204	255	379	382	235	362	264
hsa-miR-548d-5p	30776	30996	36657						355	250	255								hsa-miR-548d-5p	89.9163	90.5591	107.098	1.03718	0.73041	0.745018
hsa-miR-548i	30993	33898	31409						463	432	459								hsa-miR-548i	90.5503	99.0377	91.7657	1.35272	1.26215	1.34103
hsa-miR-548b-5p	31533	34160	33480						284	395	283								hsa-miR-548b-5p	92.128	99.8032	97.8164	0.829745	1.15405	0.826824
hsa-miR-548g	34431	24705	24147						487	300	426								hsa-miR-548g	100.595	72.1791	70.5488	1.42284	0.876491	1.24462
hsa-miR-548j	17324	18324	20094						647	651	610								hsa-miR-548j	50.6145	53.5361	58.7074	1.8903	1.90199	1.7822
hsa-miR-548c-5p	24067	26343	29989						323	470	574								hsa-miR-548c-5p	70.3151	76.9647	87.617	0.943689	1.37317	1.67702
hsa-miR-548l	11557	8651	13845						362	284	376								hsa-miR-548l	33.7654	25.2751	40.4501	1.05763	0.829745	1.09854
hsa-miR-548k	28969	33284	27739						959	890	845								hsa-miR-548k	84.6369	97.2438	81.0433	2.80185	2.60026	2.46878
hsa-miR-548n	27131	26183	24196						281	267	286								hsa-miR-548n	79.267	76.4972	70.692	0.82098	0.780077	0.835588
hsa-miR-369-3p	31687	26752	27742						427	471	486								hsa-miR-369-3p	92.5779	78.1597	81.0521	1.24754	1.37609	1.41992
hsa-miR-611	30692	22731	29842						1119	1239	1264								hsa-miR-611	89.6709	66.4118	87.1875	3.26931	3.61991	3.69295
hsa-miR-1283	25367	30911	24227						665	791	663								hsa-miR-1283	74.1132	90.3108	70.7825	1.94289	2.31102	1.93705
hsa-miR-1471	24468	31146	26005						600	839	536								hsa-miR-1471	71.4866	90.9973	75.9772	1.75298	2.45125	1.566
hsa-miR-572	16659	23717	18999						324	444	605								hsa-miR-572	48.6716	69.2925	55.5082	0.946611	1.29721	1.76759
hsa-miR-33a*	7625	5698	4696						322	273	227								hsa-miR-33a*	22.2775	16.6475	13.72	0.940767	0.797607	0.663212
hsa-miR-122*	21887	21525	21210						329	323	341								hsa-miR-122*	63.9459	62.8883	61.9679	0.961219	0.943689	0.996279
hsa-miR-569	6667	6614	10803						247	268	327								hsa-miR-569	19.4786	19.3237	31.5625	0.721645	0.782999	0.955376
hsa-miR-371-3p	10511	14743	10902						70	94	87								hsa-miR-371-3p	30.7093	43.0737	31.8517	0.204515	0.274634	0.254183
hsa-miR-409-3p	1734	3151	1687						363	314	324								hsa-miR-409-3p	5.06612	9.20608	4.9288	1.06055	0.917394	0.946611
hsa-miR-888	24608	20608	27098						296	346	286								hsa-miR-888	71.8957	60.2091	79.1705	0.864805	1.01089	0.835588
hsa-miR-1282	3590	6155	3370						404	430	430								hsa-miR-1282	10.4887	17.9827	9.84592	1.18034	1.2563	1.2563
hsa-miR-936	18890	23289	21629						270	226	137								hsa-miR-936	55.1897	68.042	63.1921	0.788842	0.66029	0.400264
hsa-miR-485-3p	3052	3094	3603						134	186	133								hsa-miR-485-3p	8.91684	9.03955	10.5267	0.391499	0.543425	0.388578
hsa-miR-196a	4650	7284	5335						249	622	389								hsa-miR-196a	13.5856	21.2812	15.5869	0.727488	1.81726	1.13652
hsa-miR-575	22858	22907	22921						194	132	154								hsa-miR-575	66.7828	66.926	66.9669	0.566798	0.385656	0.449932
hsa-miR-223	6775	7388	8205						164	112	176								hsa-miR-223	19.7941	21.5851	23.972	0.479149	0.327223	0.514208
SKBR3	Media								Drug Treatment										SKBR3				123.467	116.919	118.978	103.769	84.5468	93.049	65.3244	93.9468
siNTC	2338	2214	2253	1965	1601	1762	1237	1779	794	84	57	369	174	616	185	102		1893.62	siNTC				41.9302	4.43594	3.0101	19.4864	9.18873	32.5302	9.76962	5.38649		15.7172
siTOX	243	212	196	204	176	186	218	302	99	71	94	43	152	42	169	149
hsa-miR-548d-5p	1612	973	1430						526	651	958								hsa-miR-548d-5p	85.1277	51.3829	75.5165	27.7774	34.3785	50.5908
hsa-miR-548i	1386	2226	1395						873	757	859								hsa-miR-548i	73.193	117.552	73.6682	46.1021	39.9762	45.3627
hsa-miR-548b-5p	1830	1672	1386						729	859	729								hsa-miR-548b-5p	96.64	88.2963	73.193	38.4976	45.3627	38.4976
hsa-miR-548g	994	758	1195						643	428	512								hsa-miR-548g	52.4919	40.029	63.1065	33.956	22.6022	27.0381
hsa-miR-548j	788	795	812						413	665	375								hsa-miR-548j	41.6133	41.983	42.8807	21.81	35.1178	19.8033
hsa-miR-548c-5p	975	1090	1190						631	453	313								hsa-miR-548c-5p	51.4885	57.5616	62.8424	33.3223	23.9224	16.5291
hsa-miR-548l	1025	642	1040						108	76	368								hsa-miR-548l	54.129	33.9032	54.9211	5.70335	4.01347	19.4336
hsa-miR-548k	3185	3141	2914						892	1117	994								hsa-miR-548k	168.196	165.872	153.885	47.1054	58.9874	52.4919
hsa-miR-548n	935	846	819						352	528	412								hsa-miR-548n	49.3762	44.6762	43.2504	18.5887	27.883	21.7572
hsa-miR-369-3p	780	803	6383						354	168	1246								hsa-miR-369-3p	41.1908	42.4054	337.078	18.6943	8.87187	65.7997
hsa-miR-611	1012	645	821						185	541	442								hsa-miR-611	53.4425	34.0617	43.356	9.76962	28.5695	23.3415
hsa-miR-1283	995	668	864						454	419	532								hsa-miR-1283	52.5447	35.2763	45.6268	23.9752	22.1269	28.0943
hsa-miR-1471	753	1090	1015						307	333	380								hsa-miR-1471	39.765	57.5616	53.6009	16.2123	17.5853	20.0673
hsa-miR-572	825	747	362						442	383	477								hsa-miR-572	43.5672	39.4481	19.1168	23.3415	20.2258	25.1898
hsa-miR-33a*	345	393	292						174	131	178								hsa-miR-33a*	18.219	20.7538	15.4202	9.18873	6.91795	9.39996
hsa-miR-122*	526	652	318						190	352	244								hsa-miR-122*	27.7774	34.4313	16.7932	10.0337	18.5887	12.8853
hsa-miR-569	601	630	661						288	324	440								hsa-miR-569	31.7381	33.2695	34.9066	15.2089	17.11	23.2359
hsa-miR-371-3p	542	247	297						172	125	143								hsa-miR-371-3p	28.6224	13.0438	15.6842	9.08311	6.6011	7.55165
hsa-miR-409-3p	342	272	128						199	148	183								hsa-miR-409-3p	18.0606	14.364	6.75952	10.5089	7.8157	9.664
hsa-miR-888	832	873	978						491	562	458								hsa-miR-888	43.9369	46.1021	51.647	25.9291	29.6785	24.1864
hsa-miR-1282	599	789	524						425	409	281								hsa-miR-1282	31.6325	41.6661	27.6718	22.4437	21.5988	14.8393
hsa-miR-936	1034	1065	1533						473	409	500								hsa-miR-936	54.6043	56.2413	80.9558	24.9785	21.5988	26.4044
hsa-miR-485-3p	410	290	239						268	306	217								hsa-miR-485-3p	21.6516	15.3145	12.6213	14.1527	16.1595	11.4595
hsa-miR-196a	484	1181	1016						266	373	344								hsa-miR-196a	25.5594	62.3672	53.6537	14.0471	19.6977	18.1662
hsa-miR-575	897	936	5858						388	355	1434								hsa-miR-575	47.3695	49.429	309.354	20.4898	18.7471	75.7278
hsa-miR-223	2208	1428	1737						555	515	482								hsa-miR-223	116.602	75.4109	91.7288	29.3089	27.1965	25.4538

## Sheet: MIR CHERRYPICKED SCREEN CLEAN
	1st set			2nd set			3rd set
COLO-205	% Viablity (Media/NTC)	% Viablity (Erlotinib/NTC)	% Viablity (Erlotinib/Media)	% Viablity (Media/NTC)	% Viablity (Erlotinib/NTC)	% Viablity (Erlotinib/Media)	% Viablity (Media/NTC)	% Viablity (Erlotinib/NTC)	% Viablity (Erlotinib/Media)
NTC	100.083	45.3824	45.3446	99.86	44.558	44.6205	100.884	47.928	47.5082		45.9561
hsa-miR-485-3p	105.063	31.8996	30.3624	101.756	35.8493	35.2306	109.556	30.1573	27.5268
hsa-miR-196a	106.724	35.3511	33.124	97.6798	33.7446	34.5462	88.7567	35.6712	40.1898
hsa-miR-223	90.6319	40.2369	44.3959	94.0411	37.5283	39.9062	102.641	38.5217	37.5305
hsa-miR-575	100.944	37.1357	36.7884	94.3098	37.9238	40.212	107.014	39.9651	37.3459
hsa-miR-569	102.091	42.5892	41.7167	102.073	42.1514	41.2952	101.186	44.6456	44.1225
hsa-miR-371-3p	94.7024	37.6672	39.7742	100.491	29.9338	29.7876	101.053	31.7305	31.4
hsa-miR-409-3p	103.864	37.3471	35.9577	102.768	37.797	36.779	100.497	35.339	35.1642
hsa-miR-936	94.9923	35.8071	37.6947	99.5127	41.6259	41.8298	88.5634	33.488	37.8124
hsa-miR-548n	105.594	45.1831	42.7893	104.389	47.8917	45.8779	107.844	41.3964	38.3855
hsa-miR-548d-5p	97.1211	41.8011	43.0401	88.1588	47.9491	54.3895	101.913	44.7664	43.9259
hsa-miR-548i	96.7467	48.9909	50.6383	104.761	41.5927	39.7025	96.3209	43.6823	45.3508
hsa-miR-548b-5p	97.1151	44.0537	45.3624	104.833	46.0165	43.8949	101.309	41.2817	40.7481
hsa-miR-548g	100.778	46.2279	45.871	109.613	34.3727	31.3581	98.172	36.7884	37.4735
hsa-miR-548j	106.778	38.0476	35.6325	103.855	39.1075	37.6559	109.767	46.8892	42.7168
hsa-miR-548c-5p	104.999	46.8228	44.5934	102.714	39.2766	38.239	101.768	45.2374	44.4514
hsa-miR-548l	101.907	42.9908	42.1862	104.208	39.8021	38.1947	103.619	41.629	40.1749
hsa-miR-548k	99.9747	47.1459	47.1578	105.791	51.0322	48.2389	96.8162	48.8006	50.4055
hsa-miR-888	102.297	48.399	47.3123	99.5036	45.3945	45.6209	105.443	43.942	41.6736
hsa-miR-1282	102.013	42.8308	41.9856	97.405	41.3964	42.4993	105.969	42.4714	40.0792
hsa-miR-369-3p	99.9626	42.5348	42.5507	106.349	43.4981	40.9012	108.049	40.4634	37.449
hsa-miR-611	105.419	42.2359	40.0647	104.658	44.1322	42.168	105.824	41.8433	39.5406
hsa-miR-1283	100.878	40.8499	40.4945	113.071	47.6985	42.1845	105.323	47.8796	45.46
hsa-miR-1471	106.506	42.4352	39.8429	108.037	42.2963	39.1498	104.308	38.6576	37.0611
hsa-miR-572	102.979	40.4996	39.3279	105.31	43.9813	41.7634	97.8247	46.1524	47.1787
hsa-miR-33a*	94.8202	31.2534	32.9607	96.635	25.0782	25.9515	100.548	33.2645	33.0831
hsa-miR-122*	109.541	52.385	47.8223	103.493	41.4659	40.0665	107.503	44.6124	41.4988
MKN-45
NTC	101.883	4.54944	4.46537	106.473	4.53912	4.26315	106.401	3.21865	3.02501		4.10241
hsa-miR-485-3p	10.9145	0.371383	3.40265	10.8217	0.484861	4.48046	10.1408	0.680869	6.71414
hsa-miR-196a	22.4171	1.26889	5.66038	43.2558	2.39336	5.53303	77.258	1.77438	2.2967
hsa-miR-223	165.203	2.66158	1.61109	92.072	2.26956	2.46499	118.595	2.07355	1.74843
hsa-miR-575	78.7229	1.9085	2.42432	66.3228	1.55774	2.34873	62.7224	1.49585	2.38487
hsa-miR-569	30.4431	1.50616	4.94748	44.9786	1.17605	2.61468	50.8382	1.58869	3.125
hsa-miR-371-3p	35.0544	0.402331	1.14773	32.9499	0.608655	1.84721	35.4877	0.484861	1.36628
hsa-miR-409-3p	11.1828	0.309486	2.76753	9.24331	0.154743	1.67411	6.04529	0.402331	6.65529
hsa-miR-936	40.7696	0.422964	1.03745	11.2859	0.371383	3.29068	22.5202	0.43328	1.92396
hsa-miR-548n	37.1177	1.38237	3.72429	32.919	0.742766	2.25635	44.2152	1.59901	3.61643
hsa-miR-548d-5p	154.155	4.57007	2.9646	100.665	3.32181	3.29986	158.663	4.32248	2.72432
hsa-miR-548i	116.913	5.05493	4.32366	124.712	6.1794	4.95492	154.784	3.64162	2.35271
hsa-miR-548b-5p	204.89	2.806	1.36952	124.898	4.09553	3.27909	172.229	2.98138	1.73106
hsa-miR-548g	170.011	3.67256	2.16019	100.789	3.84794	3.81781	87.4297	2.65126	3.03245
hsa-miR-548j	98.922	2.34178	2.3673	87.5123	2.20766	2.52269	107.959	2.4243	2.24558
hsa-miR-548c-5p	89.7715	2.68221	2.98782	73.3069	2.59968	3.5463	79.4347	3.81699	4.80519
hsa-miR-548l	32.2381	2.38304	7.392	43.4827	2.87822	6.61922	53.18	1.56806	2.94859
hsa-miR-548k	159.251	3.78604	2.3774	133.914	2.79569	2.08767	124.805	4.61134	3.69483
hsa-miR-888	36.4987	1.12446	3.08084	40.1919	0.51581	1.28337	80.5488	1.06257	1.31916
hsa-miR-1282	52.7673	2.24893	4.26197	47.3101	1.71249	3.61971	48.0116	1.7228	3.58831
hsa-miR-369-3p	60.4219	1.19668	1.98054	42.2035	1.48553	3.51992	60.1331	2.00134	3.32819
hsa-miR-611	60.1537	2.02197	3.36134	35.498	1.86723	5.2601	46.2475	1.66091	3.59135
hsa-miR-1283	40.1197	1.91881	4.78272	48.0012	1.60933	3.35268	57.554	1.3411	2.33017
hsa-miR-1471	33.1769	1.1451	3.45149	31.7017	1.49585	4.71852	29.2464	1.00067	3.42152
hsa-miR-572	64.8269	2.14577	3.30999	54.4489	2.4243	4.45244	47.5576	2.04261	4.29501
hsa-miR-33a*	3.04328	1.04194	34.2373	2.9917	1.13478	37.931	1.56806	0.546758	34.8684
hsa-miR-122*	30.866	1.75375	5.68182	17.7748	1.26889	7.13871	23.2527	0.94909	4.08163
H-596
NTC	109.106	2.51845	2.30827	104.516	2.31978	2.21955	105.369	2.1328	2.02412		2.32368
hsa-miR-485-3p	8.91684	0.391499	4.39056	9.03955	0.543425	6.01164	10.5267	0.388578	3.69137
hsa-miR-196a	13.5856	0.727488	5.35484	21.2812	1.81726	8.53926	15.5869	1.13652	7.29147
hsa-miR-223	19.7941	0.479149	2.42066	21.5851	0.327223	1.51597	23.972	0.514208	2.14503
hsa-miR-575	66.7828	0.566798	0.848718	66.926	0.385656	0.576243	66.9669	0.449932	0.671873
hsa-miR-569	19.4786	0.721645	3.70481	19.3237	0.782999	4.05201	31.5625	0.955376	3.02694
hsa-miR-371-3p	30.7093	0.204515	0.665969	43.0737	0.274634	0.637591	31.8517	0.254183	0.798019
hsa-miR-409-3p	5.06612	1.06055	20.9343	9.20608	0.917394	9.96509	4.9288	0.946611	19.2057
hsa-miR-936	55.1897	0.788842	1.42933	68.042	0.66029	0.970415	63.1921	0.400264	0.633409
hsa-miR-548n	79.267	0.82098	1.03572	76.4972	0.780077	1.01975	70.692	0.835588	1.18201
hsa-miR-548d-5p	89.9163	1.03718	1.1535	90.5591	0.73041	0.806556	107.098	0.745018	0.695638
hsa-miR-548i	90.5503	1.35272	1.49389	99.0377	1.26215	1.27441	91.7657	1.34103	1.46136
hsa-miR-548b-5p	92.128	0.829745	0.900644	99.8032	1.15405	1.15632	97.8164	0.826824	0.845281
hsa-miR-548g	100.595	1.42284	1.41442	72.1791	0.876491	1.21433	70.5488	1.24462	1.76419
hsa-miR-548j	50.6145	1.8903	3.7347	53.5361	1.90199	3.55272	58.7074	1.7822	3.03573
hsa-miR-548c-5p	70.3151	0.943689	1.34209	76.9647	1.37317	1.78416	87.617	1.67702	1.91404
hsa-miR-548l	33.7654	1.05763	3.1323	25.2751	0.829745	3.28286	40.4501	1.09854	2.71578
hsa-miR-548k	84.6369	2.80185	3.31044	97.2438	2.60026	2.67396	81.0433	2.46878	3.04625
hsa-miR-888	71.8957	0.864805	1.20286	60.2091	1.01089	1.67896	79.1705	0.835588	1.05543
hsa-miR-1282	10.4887	1.18034	11.2535	17.9827	1.2563	6.98619	9.84592	1.2563	12.7596
hsa-miR-369-3p	92.5779	1.24754	1.34756	78.1597	1.37609	1.76062	81.0521	1.41992	1.75186
hsa-miR-611	89.6709	3.26931	3.6459	66.4118	3.61991	5.45071	87.1875	3.69295	4.23564
hsa-miR-1283	74.1132	1.94289	2.62152	90.3108	2.31102	2.55896	70.7825	1.93705	2.73662
hsa-miR-1471	71.4866	1.75298	2.45218	90.9973	2.45125	2.69376	75.9772	1.566	2.06114
hsa-miR-572	48.6716	0.946611	1.94489	69.2925	1.29721	1.87207	55.5082	1.76759	3.18438
hsa-miR-33a*	22.2775	0.940767	4.22295	16.6475	0.797607	4.79115	13.72	0.663212	4.8339
hsa-miR-122*	63.9459	0.961219	1.50318	62.8883	0.943689	1.50058	61.9679	0.996279	1.60773
NCI-H441
NTC	108.745	21.6636	19.9215	104.513	19.7224	18.8707	112.938	18.053	15.9849		19.813
hsa-miR-485-3p	8.6965	3.88236	44.6429	8.58003	3.41648	39.819	8.26944	4.4259	53.5211
hsa-miR-196a	6.05649	4.58119	75.641	36.1836	6.17296	17.0601	10.3271	6.60002	63.9098
hsa-miR-223	32.3789	5.04707	15.5875	20.9259	6.17296	29.4991	33.6989	4.9306	14.6313
hsa-miR-575	43.5601	17.2765	39.6613	43.9095	16.2283	36.9584	77.5308	19.8777	25.6385
hsa-miR-569	39.6001	17.7812	44.902	46.4331	14.7918	31.8562	76.6767	13.86	18.0759
hsa-miR-371-3p	10.7541	8.77414	81.5884	13.7436	10.133	73.7288	13.6659	5.28002	38.6364
hsa-miR-409-3p	8.89061	5.16354	58.0786	7.29884	4.15413	56.9149	7.2212	4.4259	61.2903
hsa-miR-936	17.3153	27.4483	158.52	16.733	32.4177	193.735	52.4896	44.8413	85.429
hsa-miR-548n	33.0001	12.1518	36.8235	64.9131	11.6471	17.9426	59.7108	15.6071	26.1378
hsa-miR-548d-5p	142.172	16.6942	11.7422	98.3015	27.8754	28.357	113.986	20.6154	18.0858
hsa-miR-548i	137.436	23.4883	17.0904	168.3	32.0683	19.0542	195.671	27.3318	13.9683
hsa-miR-548b-5p	136.271	18.2471	13.3903	147.025	19.9942	13.5992	158.905	14.093	8.8688
hsa-miR-548g	147.918	19.7224	13.3333	60.9143	12.4236	20.3952	24.3424	7.72591	31.7384
hsa-miR-548j	27.293	9.16238	33.5704	34.2036	10.4824	30.647	36.6495	7.60943	20.7627
hsa-miR-548c-5p	89.605	13.3942	14.948	70.4649	16.1118	22.865	67.9414	16.3448	24.0571
hsa-miR-548l	6.71649	6.13414	91.3295	25.0024	6.05649	24.2236	6.48355	5.5906	86.2275
hsa-miR-548k	57.2261	14.4812	25.3053	59.9437	14.1706	23.6399	75.512	8.34708	11.054
hsa-miR-888	8.30826	3.53295	42.5234	13.6271	3.41648	25.0712	6.75531	3.68825	54.5977
hsa-miR-1282	43.5213	13.5495	31.1329	36.6495	11.2977	30.8263	35.446	11.453	32.3111
hsa-miR-369-3p	39.8719	17.8977	44.888	52.7613	18.053	34.2163	42.2401	21.4307	50.7353
hsa-miR-611	34.126	9.27885	27.19	23.2942	7.45414	32	19.9942	6.67767	33.3981
hsa-miR-1283	11.453	14.0153	122.373	44.8801	11.6859	26.0381	38.6683	13.9765	36.1446
hsa-miR-1471	46.0448	14.6365	31.7875	29.7389	9.55062	32.1149	22.673	7.95885	35.1027
hsa-miR-572	40.8425	10.3271	25.2852	33.1942	9.62826	29.0058	36.4554	19.3342	53.0351
hsa-miR-33a*	8.23061	4.30942	52.3585	2.64001	4.65884	176.471	2.91177	3.72707	128
hsa-miR-122*	11.9189	5.5906	46.9055	12.113	7.37649	60.8974	14.2483	12.9671	91.0082
M14
NTC	109.452	16.9991	15.5311	108.235	14.0928	13.0206	112.304	18.1616	16.1719		16.4178
hsa-miR-485-3p	13.2483	1.20639	9.10596	14.2902	2.66502	18.6493	17.8107	2.25924	12.6847
hsa-miR-196a	41.9823	5.68099	13.5319	90.5888	9.16855	10.1211	97.0375	6.90932	7.12025
hsa-miR-223	138.932	19.1596	13.7907	118.16	15.3321	12.9757	118.347	13.6103	11.5003
hsa-miR-575	84.0414	4.73782	5.63748	78.1959	5.83453	7.46143	111.766	8.59826	7.69306
hsa-miR-569	57.6325	7.90733	13.7203	60.8349	9.34403	15.3597	53.3772	10.4298	19.5398
hsa-miR-371-3p	17.1197	2.1057	12.2998	12.1078	2.11666	17.4819	14.2134	1.85345	13.0401
hsa-miR-409-3p	20.2564	3.34499	16.5133	22.6143	3.91528	17.3133	14.3999	3.01597	20.9444
hsa-miR-936	23.4259	4.80362	20.5056	25.5645	3.93721	15.4011	16.6591	3.27918	19.684
hsa-miR-548n	53.9475	13.2264	24.5172	50.7012	10.7478	21.1984	71.8678	15.0031	20.8759
hsa-miR-548d-5p	89.2508	23.1188	25.9032	85.0175	17.0759	20.0851	81.5848	20.5963	25.2453
hsa-miR-548i	95.524	17.6242	18.4501	82.6266	24.8735	30.1035	143.363	18.4687	12.8825
hsa-miR-548b-5p	88.5489	13.6322	15.3951	112.205	18.5455	16.5282	141.751	12.0529	8.5029
hsa-miR-548g	112.742	21.3531	18.9397	90.6436	15.3431	16.9268	78.8978	14.7618	18.71
hsa-miR-548j	72.2188	12.3052	17.0387	82.1221	14.1476	17.2276	57.9505	14.1257	24.3755
hsa-miR-548c-5p	50.7012	12.5903	24.8324	72.0433	14.2134	19.729	66.3514	11.8665	17.8843
hsa-miR-548l	92.7603	11.0768	11.9414	97.1252	8.24731	8.49142	80.7183	12.009	14.8777
hsa-miR-548k	118.467	22.1098	18.6632	119.663	24.8187	20.7405	80.0494	23.5246	29.3876
hsa-miR-888	45.2176	4.86942	10.7689	47.4549	7.39187	15.5766	96.6975	9.16855	9.48168
hsa-miR-1282	93.6377	8.30215	8.86625	71.3085	10.9891	15.4106	115.528	8.18151	7.08183
hsa-miR-369-3p	59.464	10.682	17.9639	77.6366	13.5335	17.4318	72.0543	14.1038	19.5738
hsa-miR-611	38.078	7.46864	19.6141	47.1369	8.94921	18.9856	48.4968	8.66406	17.8652
hsa-miR-1283	44.1099	6.5803	14.918	55.3623	7.72089	13.9461	81.8589	6.17452	7.54287
hsa-miR-1471	65.9127	7.17253	10.8819	46.6543	9.06985	19.4405	67.3274	6.63514	9.85503
hsa-miR-572	49.8677	8.38988	16.8243	71.3963	15.4747	21.6743	53.0701	11.7568	22.1533
hsa-miR-33a*	33.6802	4.54041	13.481	29.6114	5.18747	17.5185	51.6992	6.78868	13.1311
hsa-miR-122*	76.7263	13.5883	17.7101	90.1611	11.2194	12.4437	70.3324	12.0858	17.1838
EVSAT
NTC	96.561	1.44289	1.49428	106.473	1.9352	1.81756	104.886	2.11589	2.01733		1.83133
hsa-miR-485-3p	5.70347	0.096891	1.69881	2.03471	0.151883	7.46461	2.55845	0.175451	6.85773
hsa-miR-196a	3.09004	0.162358	5.25424	19.661	0.164977	0.839105	18.0898	0.21735	1.20151
hsa-miR-223	25.9354	0.175451	0.676494	30.0886	0.167595	0.557006	38.6909	0.199019	0.514382
hsa-miR-575	27.8941	0.0995097	0.356741	29.9131	0.0811789	0.271382	35.2474	0.0733229	0.208024
hsa-miR-569	15.2197	0.285436	1.87543	37.0464	0.403276	1.08857	36.7662	0.306385	0.833333
hsa-miR-371-3p	11.0141	0.157121	1.42653	13.5883	0.157121	1.15629	6.17745	0.199019	3.2217
hsa-miR-409-3p	1.00819	0.0837976	8.31169	0.898206	0.0759416	8.45481	0.487074	0.104747	21.5054
hsa-miR-936	27.4254	0.089035	0.324644	23.864	0.159739	0.669373	29.3318	0.172833	0.589233
hsa-miR-548n	42.7473	0.261868	0.612595	35.868	0.225206	0.627875	33.1289	0.149264	0.450557
hsa-miR-548d-5p	69.2299	0.361377	0.521996	74.5903	0.35614	0.477461	103.089	0.353521	0.342927
hsa-miR-548i	84.7848	0.709661	0.837014	86.6677	0.505404	0.583152	130.206	3.87826	2.97856
hsa-miR-548b-5p	77.6699	0.25663	0.330411	90.4936	0.319478	0.35304	69.277	0.340428	0.4914
hsa-miR-548g	78.7174	3.41213	4.33466	71.2463	4.05109	5.68604	61.6619	3.33619	5.41046
hsa-miR-548j	30.7066	0.144027	0.469043	48.3381	0.204257	0.422558	61.6803	0.235681	0.382101
hsa-miR-548c-5p	56.6184	0.400657	0.707645	53.0779	0.398039	0.749914	60.0436	0.722754	1.20372
hsa-miR-548l	48.4507	0.136171	0.281051	55.44	0.29591	0.533749	29.9707	0.0837976	0.279598
hsa-miR-548k	64.1418	1.67333	2.6088	65.1264	1.64715	2.52915	57.7889	1.45075	2.51042
hsa-miR-888	22.6542	0.204257	0.90163	22.6803	0.157121	0.692761	27.2604	0.191163	0.701249
hsa-miR-1282	39.1361	0.212113	0.541987	19.7055	0.238299	1.2093	10.5428	0.185926	1.76354
hsa-miR-369-3p	42.6608	1.09461	2.56583	41.3567	1.24649	3.01399	43.9676	1.54764	3.51995
hsa-miR-611	40.1391	1.48479	3.69911	41.4562	0.92963	2.24244	26.4591	0.801315	3.0285
hsa-miR-1283	44.033	1.31719	2.99138	30.7354	0.945342	3.07574	42.1607	0.743704	1.76398
hsa-miR-1471	30.7223	0.418988	1.36379	24.7936	0.636338	2.56654	26.4434	0.439937	1.6637
hsa-miR-572	10.6921	0.379708	3.55131	15.2983	0.445175	2.90996	19.8312	0.322097	1.62419
hsa-miR-33a*	3.4776	0.107366	3.08735	1.05271	0.204257	19.403	1.25173	0.151883	12.1339
hsa-miR-122*	20.5435	0.536828	2.61313	26.7	0.379708	1.42213	16.3772	0.47398	2.89415
HCC-1954
NTC	100.922	5.49863	5.4484	102.85	4.56323	4.4368	98.0462	4.61379	4.70573		4.89188
hsa-miR-485-3p	25.3759	0.903798	3.56164	33.7755	1.16925	3.46183	37.3591	0.872196	2.33463
hsa-miR-196a	49.8479	1.35886	2.726	64.2771	1.15661	1.79941	56.9203	1.02388	1.7988
hsa-miR-223	35.2291	0.606745	1.72228	28.5297	0.625706	2.19318	33.194	0.827955	2.49429
hsa-miR-575	40.2601	0.518262	1.28728	27.8344	0.347614	1.24886	23.9791	0.505621	2.10859
hsa-miR-569	46.3086	1.54214	3.33015	50.2967	2.43962	4.85046	46.258	1.45998	3.15617
hsa-miR-371-3p	12.1223	0.733151	6.04797	11.3828	1.10605	9.71682	7.46423	1.07444	14.3946
hsa-miR-409-3p	9.39191	0.922758	9.82503	12.2424	0.739471	6.04027	14.1195	0.95436	6.75918
hsa-miR-936	62.0776	1.80128	2.90165	66.9948	0.935399	1.39623	60.6872	1.64959	2.71818
hsa-miR-548n	102.976	1.71911	1.66943	73.6564	1.37782	1.8706	83.0483	1.55478	1.87215
hsa-miR-548d-5p	100.701	2.8378	2.81805	119.364	2.50282	2.09679	119.516	3.04005	2.54363
hsa-miR-548i	107.362	4.12081	3.83823	127.17	3.85536	3.03166	107.546	3.60887	3.35567
hsa-miR-548b-5p	103.267	2.60395	2.52157	123.782	2.84412	2.29768	103.425	3.00213	2.90271
hsa-miR-548g	76.1213	4.56323	5.99469	69.6872	2.86308	4.10847	56.0923	3.10325	5.53239
hsa-miR-548j	73.5931	2.81884	3.8303	57.4449	3.02109	5.2591	68.5559	2.04145	2.97778
hsa-miR-548c-5p	50.1892	2.81884	5.61642	75.7357	2.91996	3.85546	70.6921	3.26758	4.62226
hsa-miR-548l	60.8325	0.96068	1.57922	72.5882	0.897477	1.2364	59.5053	0.752111	1.26394
hsa-miR-548k	95.6572	3.52671	3.68682	105.258	4.50635	4.28125	92.7878	3.53303	3.80764
hsa-miR-888	61.5467	1.99088	3.23475	65.1556	1.92768	2.95858	64.5615	2.14889	3.32844
hsa-miR-1282	62.5264	2.39538	3.83099	71.1788	1.95296	2.74374	71.3811	1.78231	2.4969
hsa-miR-369-3p	96.3208	2.71771	2.82152	104.114	1.92136	1.84544	112.001	2.02248	1.80577
hsa-miR-611	66.4007	2.73035	4.11194	46.4792	2.35746	5.07207	40.2854	2.66715	6.62065
hsa-miR-1283	70.5973	1.87712	2.65891	67.0138	2.16785	3.23493	48.4259	2.47122	5.10311
hsa-miR-1471	55.7953	1.91504	3.43226	55.1569	2.3385	4.23972	50.1955	1.48526	2.95895
hsa-miR-572	35.3935	1.25141	3.53571	23.9159	1.30829	5.4704	22.083	0.985961	4.4648
hsa-miR-33a*	7.43895	1.22613	16.4826	7.79288	1.28933	16.545	8.34907	1.57375	18.8494
hsa-miR-122*	78.2701	1.8076	2.30943	84.0848	2.68611	3.19453	49.494	2.62923	5.31222
SKBR3
NTC	103.769	9.18873	8.85496	93.049	9.76962	10.4994	93.9468	5.38649	5.73356		8.11495
hsa-miR-485-3p	21.6516	14.1527	65.3659	15.3145	16.1595	105.517	12.6213	11.4595	90.795
hsa-miR-196a	25.5594	14.0471	54.9587	62.3672	19.6977	31.5834	53.6537	18.1662	33.8583
hsa-miR-223	116.602	29.3089	25.1359	75.4109	27.1965	36.0644	91.7288	25.4538	27.749
hsa-miR-575	47.3695	20.4898	43.2553	49.429	18.7471	37.9274	309.354	75.7278	24.4793
hsa-miR-569	31.7381	15.2089	47.9201	33.2695	17.11	51.4286	34.9066	23.2359	66.5658
hsa-miR-371-3p	28.6224	9.08311	31.7343	13.0438	6.6011	50.6073	15.6842	7.55165	48.1481
hsa-miR-409-3p	18.0606	10.5089	58.1871	14.364	7.8157	54.4118	6.75952	9.664	142.969
hsa-miR-936	54.6043	24.9785	45.7447	56.2413	21.5988	38.4038	80.9558	26.4044	32.6158
hsa-miR-548n	49.3762	18.5887	37.6471	44.6762	27.883	62.4113	43.2504	21.7572	50.3053
hsa-miR-548d-5p	85.1277	27.7774	32.6303	51.3829	34.3785	66.9065	75.5165	50.5908	66.993
hsa-miR-548i	73.193	46.1021	62.987	117.552	39.9762	34.0072	73.6682	45.3627	61.5771
hsa-miR-548b-5p	96.64	38.4976	39.8361	88.2963	45.3627	51.3756	73.193	38.4976	52.5974
hsa-miR-548g	52.4919	33.956	64.6881	40.029	22.6022	56.4644	63.1065	27.0381	42.8452
hsa-miR-548j	41.6133	21.81	52.4112	41.983	35.1178	83.6478	42.8807	19.8033	46.1823
hsa-miR-548c-5p	51.4885	33.3223	64.7179	57.5616	23.9224	41.5596	62.8424	16.5291	26.3025
hsa-miR-548l	54.129	5.70335	10.5366	33.9032	4.01347	11.838	54.9211	19.4336	35.3846
hsa-miR-548k	168.196	47.1054	28.0063	165.872	58.9874	35.5619	153.885	52.4919	34.1112
hsa-miR-888	43.9369	25.9291	59.0144	46.1021	29.6785	64.3757	51.647	24.1864	46.8303
hsa-miR-1282	31.6325	22.4437	70.9516	41.6661	21.5988	51.8378	27.6718	14.8393	53.626
hsa-miR-369-3p	41.1908	18.6943	45.3846	42.4054	8.87187	20.9215	337.078	65.7997	19.5206
hsa-miR-611	53.4425	9.76962	18.2806	34.0617	28.5695	83.876	43.356	23.3415	53.8368
hsa-miR-1283	52.5447	23.9752	45.6281	35.2763	22.1269	62.7246	45.6268	28.0943	61.5741
hsa-miR-1471	39.765	16.2123	40.7703	57.5616	17.5853	30.5505	53.6009	20.0673	37.4384
hsa-miR-572	43.5672	23.3415	53.5758	39.4481	20.2258	51.2718	19.1168	25.1898	131.768
hsa-miR-33a*	18.219	9.18873	50.4348	20.7538	6.91795	33.3333	15.4202	9.39996	60.9589
hsa-miR-122*	27.7774	10.0337	36.1217	34.4313	18.5887	53.9877	16.7932	12.8853	76.7296

[truncated: 2 more sheets: MIR CHERRYPICKED  final table, Supplementary Data 1]
