# Supplementary material for: Functional screening implicates miR-371-3p and peroxiredoxin 6 in reversible tolerance to cancer drugs
Source: Nat Commun. 2016 Aug 3;7:12351. doi: 10.1038/ncomms12351 (PMC4976141; doi:10.1038/ncomms12351)
Supplement: Supplementary Data 2 — Anti-miR screen hits in PC9 cells [file ncomms12351-s3.xlsx]

## Sheet: Supplementary Data 2
Supplementary Data 2 (Related to Figure 1) : Anti-miR screen hits in PC9 cells
			Anti-miR Mimic Screen
PreCursor Accession number	Mature Sanger ID	Mature Sequence	% Viablity in DMSO (Anti-miR / NTC)			% Viablity in Erlotinib (Anti-miR / NTC)			% Viablity with Anti-miR (Erlotinib / DMSO)
MI0000102	hsa-miR-100	AACCCGUAGAUCCGAACUUGUG	87.2424	±	0.0177554	2.13432	±	0.00470157	2.45841	±	0.588943
MI0000440	hsa-miR-27b	UUCACAGUGGCUAAGUUCUGC	69.2908	±	0.131246	2.82322	±	0.00231025	4.29158	±	1.14629
MI0003639	hsa-miR-625*	GACUAUAGAACUUUCCCCCUCA	103.841	±	0.0441855	6.98371	±	0.0247072	6.63615	±	2.09695
MI0000113	hsa-miR-106a	AAAAGUGCUUACAGUGCAGGUAG	89.0224	±	0.153467	12.4409	±	0.0532499	13.3403	±	3.68188
MI0000299	hsa-miR-222	AGCUACAUCUGGCUACUGGGU	106.687	±	0.00797761	14.4683	±	0.0105099	13.5695	±	1.08658
MI0005534	hsa-miR-891b	UGCAACUUACCUGAGUCAUUGA	94.0205	±	0.0310925	14.3987	±	0.0181693	15.3952	±	2.4416
MI0008194	hsa-miR-1826	AUUGAUCAUCGACACUUCGAACGCAAU	71.8755	±	0.00513721	11.1577	±	0.0179355	15.5065	±	2.38453
MI0000650	hsa-miR-200c	UAAUACUGCCGGGUAAUGAUGGA	98.5724	±	0.00886622	16.1197	±	0.0481901	16.3105	±	4.7421
MI0000087	hsa-miR-29a	UAGCACCAUCUGAAAUCGGUUA	79.4608	±	0.0281023	12.9857	±	0.0143603	16.4267	±	2.38816
MI0008193	hsa-miR-1825	UCCAGUGCCCUCCUCUCC	98.5848	±	0.044102	16.826	±	0.025579	17.2181	±	3.36487
MI0010488	hsa-miR-2054	CUGUAAUAUAAAUUUAAUUUAUU	82.9427	±	0.115876	14.4745	±	0.0254572	17.3613	±	0.643768
MI0003643	hsa-miR-629*	GUUCUCCCAACGUAAGCCCAGC	103.598	±	0.0416668	18.2835	±	0.0180414	17.7473	±	2.45527
MI0000742	hsa-miR-34b	CAAUCACUAACUCCACUGCCAU	102.267	±	0.0640765	17.5373	±	0.106482	17.8711	±	11.5319
MI0000450	hsa-miR-133a	UUUGGUCCCCUUCAACCAGCUG	98.2518	±	0.0582855	17.6289	±	0.0120113	18.0788	±	2.29498
MI0009989	hsa-miR-1979	CUCCCACUGCUUCACUUGACUA	81.9228	±	0.154843	14.7623	±	0.0238462	18.1169	±	0.513478
MI0000297	hsa-miR-220a	CCACACCGUAUCUGACACUUU	68.0272	±	0.0525574	12.5478	±	0.0381957	18.1196	±	4.21487
MI0003618	hsa-miR-605	UAAAUCCCAUGGUGCCUUCUCCU	79.9259	±	0.0714624	15.0645	±	0.0636532	18.2822	±	6.3294
MI0006384	hsa-miR-1249	ACGCCCUUCCCCCCCUUCUUCA	105.791	±	0.0146172	20.0858	±	0.089253	18.8733	±	8.17595
MI0000455	hsa-miR-138-2*	GCUAUUUCACGACACCAGGGUU	101.823	±	0.0402056	19.4047	±	0.0104358	19.0466	±	0.272828
MI0003760	hsa-miR-671-3p	UCCGGUUCUCAGGGCUCCACC	101.854	±	0.0273753	19.6683	±	0.0437968	19.2086	±	3.78369
MI0000242	hsa-miR-199a-5p	CCCAGUGUUCAGACUACCUGUUC	99.6838	±	0.0535985	19.2233	±	0.00719067	19.3012	±	0.316451
MI0006437	hsa-miR-1280	UCCCACCGCUGCCACCC	98.3333	±	0.0354676	19.0004	±	0.0100413	19.3845	±	1.72033
Percentage of surviving PC9 cells transfected with the 22 anti-miRs that significantly decreased survival only upon erlotinib treatment. Cell viability was compared to PC9 cells transfected with control NTC. Data are shown as mean values ± S.E.M. * represents rare isoform of the miRNA.
