# Supplementary material for: Functional screening implicates miR-371-3p and peroxiredoxin 6 in reversible tolerance to cancer drugs
Source: Nat Commun. 2016 Aug 3;7:12351. doi: 10.1038/ncomms12351 (PMC4976141; doi:10.1038/ncomms12351)
Supplement: Supplementary Data 3 — miR mimic screen validation in 8 cancer cell lines [file ncomms12351-s4.xlsx]

## Sheet: Supplementary Data 3
Supplementary Data 3 (Related to Figure 1) : miR mimic screen validation in 8 cancer cell lines
Cell Line	Mature Sanger ID	% Viablity in DMSO (miR / NTC)			% Viablity in Drug (miR / NTC)			% Viablity with miR (Drug / DMSO)
COLO-205	NTC	100.372	±	0.512001	46.243	±	1.685	46.0645	±	1.4435
	hsa-miR-371-3p	100.772	±	0.281002	30.8325	±	0.8985	30.594	±	0.806
	hsa-miR-485-3p	105.656	±	3.9	33.003	±	2.846	31.379	±	3.852
	hsa-miR-196a	93.2185	±	4.4615	34.708	±	0.963001	37.368	±	2.822
	hsa-miR-223	98.341	±	4.3	38.025	±	0.497	38.7185	±	1.1875
	hsa-miR-575	100.662	±	6.352	38.9445	±	1.0205	38.779	±	1.433
	hsa-miR-569	101.629	±	0.443501	43.3985	±	1.2475	42.7085	±	1.4135
	hsa-miR-409-3p	101.632	±	1.1355	36.568	±	1.229	35.9715	±	0.807499
	hsa-miR-936	94.038	±	5.475	37.557	±	4.069	39.821	±	2.009
	hsa-miR-548n	106.117	±	1.7275	44.644	±	3.248	42.132	±	3.746
	hsa-miR-548d-5p	95.036	±	6.877	46.3575	±	1.5915	49.1575	±	5.2315
	hsa-miR-548i	100.541	±	4.22	42.6375	±	1.0445	42.527	±	2.824
	hsa-miR-548b-5p	103.071	±	1.762	43.6495	±	2.3675	42.3215	±	1.5735
	hsa-miR-548g	103.892	±	5.7205	35.5805	±	1.2075	34.4155	±	3.0575
	hsa-miR-548j	106.811	±	2.956	42.9985	±	3.8905	40.1865	±	2.5305
	hsa-miR-548c-5p	102.241	±	0.473	42.257	±	2.98	41.345	±	3.106
	hsa-miR-548l	103.913	±	0.294498	40.7155	±	0.913502	39.185	±	0.99
	hsa-miR-548k	101.303	±	4.4875	49.9165	±	1.1155	49.322	±	1.083
	hsa-miR-888	102.474	±	2.9695	44.668	±	0.726	43.6475	±	1.9735
	hsa-miR-1282	101.687	±	4.282	41.9335	±	0.5375	41.289	±	1.21
	hsa-miR-369-3p	107.199	±	0.850002	41.9805	±	1.5175	39.175	±	1.726
	hsa-miR-611	105.241	±	0.583	42.9875	±	1.1445	40.8545	±	1.3135
	hsa-miR-1283	109.197	±	3.874	47.789	±	0.0909996	43.8225	±	1.6375
	hsa-miR-1471	106.172	±	1.8645	40.477	±	1.819	38.1055	±	1.0445
	hsa-miR-572	101.567	±	3.7425	45.0665	±	1.0855	44.471	±	2.708
	hsa-miR-33a*	98.5915	±	1.9565	29.1715	±	4.0935	29.5175	±	3.5655
	hsa-miR-122*	105.498	±	2.005	43.039	±	1.573	40.783	±	0.716
MKN-45	NTC	104.142	±	2.259	3.884	±	0.665	3.745	±	0.72
	hsa-miR-371-3p	35.271	±	0.216999	0.4435	±	0.0415	1.257	±	0.109
	hsa-miR-485-3p	10.528	±	0.387	0.526	±	0.155	5.0585	±	1.6555
	hsa-miR-196a	49.8375	±	27.4205	1.5215	±	0.2525	3.9785	±	1.6815
	hsa-miR-223	141.899	±	23.304	2.368	±	0.294	1.6795	±	0.0685
	hsa-miR-575	70.7225	±	8.0005	1.702	±	0.206	2.4045	±	0.0195
	hsa-miR-569	40.6405	±	10.1975	1.5475	±	0.0415	4.036	±	0.911
	hsa-miR-409-3p	8.614	±	2.569	0.3555	±	0.0465	4.7115	±	1.9435
	hsa-miR-936	31.645	±	9.125	0.428	±	0.005	1.4805	±	0.4435
	hsa-miR-548n	40.6665	±	3.5485	1.4905	±	0.1085	3.67	±	0.054
	hsa-miR-548d-5p	156.409	±	2.254	4.446	±	0.124	2.8445	±	0.1205
	hsa-miR-548i	135.849	±	18.9355	4.3485	±	0.7065	3.3385	±	0.9855
	hsa-miR-548b-5p	188.56	±	16.3305	2.8935	±	0.0875	1.5505	±	0.1805
	hsa-miR-548g	128.72	±	41.2905	3.162	±	0.511	2.596	±	0.436
	hsa-miR-548j	103.441	±	4.5185	2.383	±	0.041	2.3065	±	0.0605
	hsa-miR-548c-5p	84.603	±	5.168	3.2495	±	0.5675	3.8965	±	0.9085
	hsa-miR-548l	42.709	±	10.471	1.9755	±	0.4075	5.1705	±	2.2215
	hsa-miR-548k	142.028	±	17.223	4.1985	±	0.4125	3.036	±	0.659
	hsa-miR-888	58.524	±	22.025	1.0935	±	0.0305	2.2	±	0.881
	hsa-miR-1282	50.3895	±	2.3775	1.986	±	0.263	3.925	±	0.337
	hsa-miR-369-3p	60.2775	±	0.144501	1.599	±	0.402	2.6545	±	0.6735
	hsa-miR-611	53.2005	±	6.9535	1.8415	±	0.1805	3.476	±	0.115
	hsa-miR-1283	48.837	±	8.717	1.63	±	0.289	3.5565	±	1.2265
	hsa-miR-1471	31.2115	±	1.9655	1.073	±	0.072	3.4365	±	0.0145
	hsa-miR-572	56.1925	±	8.6345	2.0945	±	0.0515	3.8025	±	0.4925
	hsa-miR-33a*	2.3055	±	0.7375	0.7945	±	0.2475	34.5525	±	0.3155
	hsa-miR-122*	27.0595	±	3.8065	1.3515	±	0.4025	4.882	±	0.8
NCI-H596	NTC	104.942	±	0.426502	2.2265	±	0.0935	2.122	±	0.0980001
	hsa-miR-371-3p	37.463	±	5.611	0.2645	±	0.0105	0.718	±	0.08
	hsa-miR-485-3p	9.7835	±	0.7435	0.466	±	0.077	4.8515	±	1.1605
	hsa-miR-196a	18.434	±	2.847	1.477	±	0.34	7.915	±	0.624
	hsa-miR-223	22.7785	±	1.1935	0.4205	±	0.0935	1.8305	±	0.3145
	hsa-miR-575	66.9465	±	0.0205002	0.418	±	0.032	0.624	±	0.048
	hsa-miR-569	25.443	±	6.119	0.869	±	0.086	3.5395	±	0.5125
	hsa-miR-409-3p	7.0675	±	2.1385	0.932	±	0.015	14.5855	±	4.6205
	hsa-miR-936	65.617	±	2.425	0.53	±	0.13	0.8015	±	0.1685
	hsa-miR-548n	73.5945	±	2.9025	0.808	±	0.028	1.101	±	0.081
	hsa-miR-548d-5p	98.8285	±	8.2695	0.7375	±	0.00749999	0.7515	±	0.0555
	hsa-miR-548i	95.402	±	3.636	1.3015	±	0.0395	1.3675	±	0.0935
	hsa-miR-548b-5p	98.8095	±	0.9935	0.9905	±	0.1635	1.0005	±	0.1555
	hsa-miR-548g	71.364	±	0.814999	1.0605	±	0.1845	1.489	±	0.275
	hsa-miR-548j	56.1215	±	2.5855	1.842	±	0.06	3.2945	±	0.2585
	hsa-miR-548c-5p	82.291	±	5.326	1.525	±	0.152	1.849	±	0.065
	hsa-miR-548l	32.8625	±	7.5875	0.9645	±	0.1345	2.9995	±	0.2835
	hsa-miR-548k	89.1435	±	8.1005	2.5345	±	0.0654999	2.86	±	0.186
	hsa-miR-888	69.69	±	9.481	0.9235	±	0.0875	1.367	±	0.312
	hsa-miR-1282	13.9145	±	4.0685	1.256	±	0	9.873	±	2.887
	hsa-miR-369-3p	79.606	±	1.446	1.398	±	0.022	1.7565	±	0.00450003
	hsa-miR-611	76.8	±	10.388	3.6565	±	0.0365001	4.8435	±	0.6075
	hsa-miR-1283	80.547	±	9.764	2.124	±	0.187	2.648	±	0.089
	hsa-miR-1471	83.487	±	7.51	2.0085	±	0.4425	2.3775	±	0.3165
	hsa-miR-572	62.4	±	6.892	1.5325	±	0.2355	2.528	±	0.656
	hsa-miR-33a*	15.1835	±	1.4635	0.7305	±	0.0675	4.8125	±	0.0215001
	hsa-miR-122*	62.428	±	0.460001	0.97	±	0.026	1.5545	±	0.0535
EVSA-T	NTC	101.517	±	4.956	1.689	±	0.246	1.656	±	0.162
	hsa-miR-371-3p	12.301	±	1.287	0.157	±	0	1.2915	±	0.1355
	hsa-miR-485-3p	3.869	±	1.834	0.1245	±	0.0275	4.582	±	2.883
	hsa-miR-196a	11.3755	±	8.2855	0.1635	±	0.0015	3.0465	±	2.2075
	hsa-miR-223	28.012	±	2.077	0.1715	±	0.0035	0.6165	±	0.0595
	hsa-miR-575	28.9035	±	1.0095	0.0905	±	0.0095	0.314	±	0.043
	hsa-miR-569	26.133	±	10.913	0.344	±	0.059	1.482	±	0.393
	hsa-miR-409-3p	0.953	±	0.055	0.08	±	0.004	8.3835	±	0.0714998
	hsa-miR-936	25.6445	±	1.7805	0.1245	±	0.0355	0.497	±	0.172
	hsa-miR-548n	39.3075	±	3.4395	0.2435	±	0.0185	0.6205	±	0.00750002
	hsa-miR-548d-5p	71.91	±	2.68	0.3585	±	0.0025	0.4995	±	0.0225
	hsa-miR-548i	85.7265	±	0.941498	0.6075	±	0.1025	0.71	±	0.127
	hsa-miR-548b-5p	84.082	±	6.412	0.288	±	0.031	0.3415	±	0.0115
	hsa-miR-548g	74.9815	±	3.7355	3.7315	±	0.3195	5.0105	±	0.6755
	hsa-miR-548j	39.5225	±	8.8155	0.174	±	0.03	0.446	±	0.023
	hsa-miR-548c-5p	54.848	±	1.77	0.3995	±	0.0015	0.729	±	0.021
	hsa-miR-548l	51.9455	±	3.4945	0.216	±	0.08	0.4075	±	0.1265
	hsa-miR-548k	64.634	±	0.492001	1.66	±	0.013	2.569	±	0.04
	hsa-miR-888	22.667	±	0.0130005	0.1805	±	0.0235	0.7975	±	0.1045
	hsa-miR-1282	29.421	±	9.715	0.225	±	0.013	0.8755	±	0.3335
	hsa-miR-369-3p	42.009	±	0.652	1.1705	±	0.0755	2.79	±	0.224
	hsa-miR-611	40.7975	±	0.658501	1.2075	±	0.2775	2.9705	±	0.7285
	hsa-miR-1283	37.384	±	6.649	1.131	±	0.186	3.0335	±	0.0425
	hsa-miR-1471	27.758	±	2.964	0.5275	±	0.1085	1.9655	±	0.6015
	hsa-miR-572	12.995	±	2.303	0.4125	±	0.0325	3.2305	±	0.3205
	hsa-miR-33a*	2.2655	±	1.2125	0.1555	±	0.0485	11.245	±	8.158
	hsa-miR-122*	23.622	±	3.078	0.4585	±	0.0785	2.0175	±	0.5955
M14	NTC	110.878	±	1.426	17.5805	±	0.5815	15.8515	±	0.3205
	hsa-miR-371-3p	15.6665	±	1.4535	1.9795	±	0.1265	12.67	±	0.37
	hsa-miR-485-3p	15.5295	±	2.2815	1.7325	±	0.5265	10.8955	±	1.7895
	hsa-miR-196a	69.5095	±	27.5275	6.295	±	0.614	10.326	±	3.206
	hsa-miR-223	128.639	±	10.2925	16.385	±	2.775	12.6455	±	1.1455
	hsa-miR-575	97.9035	±	13.8625	6.668	±	1.93	6.665	±	1.028
	hsa-miR-569	55.5045	±	2.1275	9.1685	±	1.2615	16.63	±	2.91
	hsa-miR-409-3p	17.328	±	2.928	3.1805	±	0.1645	18.7285	±	2.2155
	hsa-miR-936	20.0425	±	3.3835	4.0415	±	0.7625	20.095	±	0.411
	hsa-miR-548n	62.9075	±	8.9605	14.1145	±	0.8885	22.6965	±	1.8205
	hsa-miR-548d-5p	85.418	±	3.833	21.8575	±	1.2615	25.574	±	0.329
	hsa-miR-548i	119.444	±	23.9195	18.0465	±	0.4225	15.666	±	2.784
	hsa-miR-548b-5p	115.15	±	26.601	12.8425	±	0.7895	11.949	±	3.446
	hsa-miR-548g	95.82	±	16.922	18.0575	±	3.2955	18.825	±	0.115001
	hsa-miR-548j	65.085	±	7.134	13.2155	±	0.9105	20.707	±	3.668
	hsa-miR-548c-5p	58.526	±	7.825	12.228	±	0.362	21.358	±	3.474
	hsa-miR-548l	86.739	±	6.021	11.543	±	0.466	13.4095	±	1.4685
	hsa-miR-548k	99.258	±	19.209	22.8175	±	0.707499	24.0255	±	5.3625
	hsa-miR-888	70.958	±	25.74	7.019	±	2.15	10.1255	±	0.6435
	hsa-miR-1282	104.583	±	10.945	8.242	±	0.0599999	7.974	±	0.892
	hsa-miR-369-3p	65.759	±	6.295	12.393	±	1.711	18.769	±	0.804999
	hsa-miR-611	43.2875	±	5.2095	8.0665	±	0.5975	18.7395	±	0.8745
	hsa-miR-1283	62.9845	±	18.8745	6.3775	±	0.2025	11.2305	±	3.6875
	hsa-miR-1471	66.62	±	0.707001	6.904	±	0.269	10.3685	±	0.5135
	hsa-miR-572	51.469	±	1.601	10.0735	±	1.6835	19.4885	±	2.6645
	hsa-miR-33a*	42.6895	±	9.0095	5.6645	±	1.1245	13.306	±	0.175
	hsa-miR-122*	73.529	±	3.197	12.837	±	0.751	17.447	±	0.262999
HCC-1954	NTC	101.886	±	0.964001	5.031	±	0.468	4.9425	±	0.5055
	hsa-miR-371-3p	11.7525	±	0.3695	0.9195	±	0.1865	7.8825	±	1.8345
	hsa-miR-485-3p	29.5755	±	4.1995	1.0365	±	0.1325	3.512	±	0.0500001
	hsa-miR-196a	57.0625	±	7.2145	1.258	±	0.101	2.2625	±	0.4635
	hsa-miR-223	31.8795	±	3.3495	0.6165	±	0.0095	1.9575	±	0.2355
	hsa-miR-575	34.047	±	6.213	0.433	±	0.085	1.268	±	0.019
	hsa-miR-569	48.303	±	1.994	1.991	±	0.449	4.09	±	0.76
	hsa-miR-409-3p	10.817	±	1.425	0.831	±	0.092	7.9325	±	1.8925
	hsa-miR-936	64.5365	±	2.4585	1.368	±	0.433	2.149	±	0.753
	hsa-miR-548n	88.316	±	14.66	1.5485	±	0.1705	1.77	±	0.101
	hsa-miR-548d-5p	110.032	±	9.3315	2.6705	±	0.1675	2.4575	±	0.3605
	hsa-miR-548i	117.266	±	9.904	3.988	±	0.133	3.435	±	0.403
	hsa-miR-548b-5p	113.525	±	10.2575	2.724	±	0.12	2.41	±	0.112
	hsa-miR-548g	72.904	±	3.217	3.713	±	0.85	5.0515	±	0.9435
	hsa-miR-548j	65.519	±	8.074	2.92	±	0.101	4.5445	±	0.7145
	hsa-miR-548c-5p	62.9625	±	12.7735	2.8695	±	0.0505	4.7355	±	0.8805
	hsa-miR-548l	66.7105	±	5.8775	0.929	±	0.032	1.4075	±	0.1715
	hsa-miR-548k	100.457	±	4.8005	4.0165	±	0.4895	3.984	±	0.297
	hsa-miR-888	63.3515	±	1.8045	1.9595	±	0.0315	3.097	±	0.138
	hsa-miR-1282	66.8525	±	4.3265	2.174	±	0.221	3.2875	±	0.5435
	hsa-miR-369-3p	100.218	±	3.8965	2.3195	±	0.3985	2.3335	±	0.4885
	hsa-miR-611	56.44	±	9.961	2.5435	±	0.1865	4.592	±	0.48
	hsa-miR-1283	68.8055	±	1.7915	2.0225	±	0.1455	2.947	±	0.288
	hsa-miR-1471	55.476	±	0.318998	2.1265	±	0.2115	3.836	±	0.404
	hsa-miR-572	29.6545	±	5.7385	1.2795	±	0.0285	4.503	±	0.967
	hsa-miR-33a*	7.616	±	0.177	1.2575	±	0.0315	16.514	±	0.0310001
	hsa-miR-122*	81.1775	±	2.9075	2.247	±	0.439	2.752	±	0.443
NCI-H441	NTC	108.725	±	4.2125	18.8875	±	0.8345	17.428	±	1.443
	hsa-miR-371-3p	13.705	±	0.039	7.7065	±	2.4265	56.1825	±	17.5465
	hsa-miR-485-3p	8.4245	±	0.1555	3.921	±	0.505	46.67	±	6.851
	hsa-miR-196a	23.2555	±	12.9285	6.3865	±	0.2135	40.485	±	23.425
	hsa-miR-223	27.3125	±	6.3865	5.552	±	0.621	22.065	±	7.434
	hsa-miR-575	60.7205	±	16.8105	18.053	±	1.825	31.298	±	5.66
	hsa-miR-569	61.555	±	15.122	14.326	±	0.466	24.966	±	6.89
	hsa-miR-409-3p	7.26	±	0.0389998	4.29	±	0.136	59.1025	±	2.1875
	hsa-miR-936	34.6115	±	17.8785	38.6295	±	6.2115	139.582	±	54.153
	hsa-miR-548n	62.312	±	2.601	13.627	±	1.98	22.0405	±	4.0975
	hsa-miR-548d-5p	106.144	±	7.8425	24.245	±	3.63	23.2215	±	5.1355
	hsa-miR-548i	181.986	±	13.6855	29.7	±	2.368	16.511	±	2.543
	hsa-miR-548b-5p	152.965	±	5.94	17.0435	±	2.9505	11.234	±	2.365
	hsa-miR-548g	42.628	±	18.286	10.075	±	2.349	26.0665	±	5.6715
	hsa-miR-548j	35.427	±	1.223	9.0455	±	1.4365	25.705	±	4.942
	hsa-miR-548c-5p	69.203	±	1.262	16.2285	±	0.1165	23.461	±	0.596
	hsa-miR-548l	15.743	±	9.259	5.8235	±	0.2325	55.226	±	31.002
	hsa-miR-548k	67.728	±	7.784	11.259	±	2.912	17.347	±	6.293
	hsa-miR-888	10.191	±	3.436	3.552	±	0.136	39.8345	±	14.7635
	hsa-miR-1282	36.048	±	0.602001	11.3755	±	0.0774999	31.5685	±	0.7425
	hsa-miR-369-3p	47.5005	±	5.2605	19.742	±	1.689	42.4755	±	8.2595
	hsa-miR-611	21.644	±	1.65	7.066	±	0.388	32.699	±	0.698999
	hsa-miR-1283	41.774	±	3.106	12.8315	±	1.1455	31.0915	±	5.0535
	hsa-miR-1471	26.206	±	3.533	8.755	±	0.796	33.609	±	1.494
	hsa-miR-572	34.8245	±	1.6305	14.481	±	4.853	41.0205	±	12.0145
	hsa-miR-33a*	2.776	±	0.136	4.193	±	0.466	152.236	±	24.2355
	hsa-miR-122*	13.1805	±	1.0675	10.1715	±	2.7955	75.9525	±	15.0555
SKBR3	NTC	98.858	±	4.911	7.2875	±	1.9015	7.2945	±	1.5605
	hsa-miR-371-3p	22.153	±	6.469	8.3175	±	0.7655	39.941	±	8.207
	hsa-miR-485-3p	17.1365	±	4.5155	12.8065	±	1.3465	78.0805	±	12.7145
	hsa-miR-196a	39.6065	±	14.0475	16.1065	±	2.0595	44.4085	±	10.5505
	hsa-miR-223	104.165	±	12.4365	27.3815	±	1.9275	26.4425	±	1.3065
	hsa-miR-575	178.362	±	130.993	48.109	±	27.619	33.867	±	9.388
	hsa-miR-569	33.3225	±	1.5845	19.2225	±	4.0135	57.243	±	9.323
	hsa-miR-409-3p	12.4105	±	5.6505	10.0865	±	0.4225	100.578	±	42.391
	hsa-miR-936	67.78	±	13.176	25.6915	±	0.7125	39.1805	±	6.5645
	hsa-miR-548n	46.313	±	3.063	20.173	±	1.584	43.976	±	6.329
	hsa-miR-548d-5p	80.3225	±	4.8055	39.184	±	11.407	49.8115	±	17.1815
	hsa-miR-548i	73.4305	±	0.237499	45.7325	±	0.369501	62.282	±	0.705
	hsa-miR-548b-5p	84.9165	±	11.7235	38.498	±	0	46.2165	±	6.3805
	hsa-miR-548g	57.799	±	5.307	30.497	±	3.459	53.7665	±	10.9215
	hsa-miR-548j	42.247	±	0.634001	20.8065	±	1.0035	49.2965	±	3.1145
	hsa-miR-548c-5p	57.1655	±	5.6765	24.9255	±	8.3965	45.5105	±	19.2075
	hsa-miR-548l	54.525	±	0.396	12.5685	±	6.8655	22.961	±	12.424
	hsa-miR-548k	161.041	±	7.1555	49.7985	±	2.6935	31.0585	±	3.0525
	hsa-miR-888	47.792	±	3.855	25.0575	±	0.8715	52.922	±	6.092
	hsa-miR-1282	29.652	±	1.98	18.6415	±	3.8025	62.289	±	8.663
	hsa-miR-369-3p	189.135	±	147.944	42.247	±	23.553	32.453	±	12.932
	hsa-miR-611	48.399	±	5.043	16.5555	±	6.7855	36.059	±	17.778
	hsa-miR-1283	49.086	±	3.459	26.0345	±	2.0595	53.601	±	7.973
	hsa-miR-1471	46.683	±	6.918	18.1395	±	1.9275	39.104	±	1.666
	hsa-miR-572	31.342	±	12.225	24.2655	±	0.9245	92.672	±	39.096
	hsa-miR-33a*	16.8195	±	1.3995	9.2945	±	0.1055	55.697	±	5.262
	hsa-miR-122*	22.285	±	5.492	11.4595	±	1.4255	56.426	±	20.304
Validation of 26 miRNA mimics that significantly affected survival only upon erlotinib treatment in PC9 cells in 8 other cancer cell lines from different tissue origins. Cell viability was compared to cells transfected with control NTC. Results for control NTC are shown for comparison. Data are shown as mean values ± S.E.M. * represents rare isoform of the miRNA.
