# Supplementary material for: Functional screening implicates miR-371-3p and peroxiredoxin 6 in reversible tolerance to cancer drugs
Source: Nat Commun. 2016 Aug 3;7:12351. doi: 10.1038/ncomms12351 (PMC4976141; doi:10.1038/ncomms12351)
Supplement: Supplementary Data 4 — siRNA screen of miR-371 targets [file ncomms12351-s5.xlsx]

## Sheet: Supplementary Data 4
Supplementary Data 4 (Related to Figure 2) : siRNA screen of miR-371 targets
Gene	Entrez ID	siRNA	Target Sequence	% Viablity in DMSO (siRNA / NTC)			% Viablity in Erlotinib (siRNA / NTC)			% Viablity with miR (Erlotinib / DMSO)
PRDX6	9588	#1	GGATATCAATGCTTACAAT	85.1845	±	2.7235	2.4375	±	1.1695	2.9085	±	1.4655
		#2	GCAAGAAATACCTCCGCTA	81.967	±	3.535	2.4855	±	0.3355	3.02	±	0.279
		#3	GAATAACCCAGATGCGCTT	76.8955	±	5.2875	6.1885	±	0.4825	8.0425	±	0.0744999
		#4	GAAAGGAGTCTTCACCAAA	20.953	±	7.778	1.3225	±	0.0955	7.518	±	3.248
PLCβ4	5332	#1	CCACTAATATCCATCCATA	116.609	±	0.418499	6.5685	±	0.4315	5.634	±	0.39
		#2	CAAGAAAGGTATTGAACTT	105.535	±	0.308003	6.032	±	1.329	5.7115	±	1.2425
		#3	GTAATTGTCTCGAAATGAA	87.4335	±	1.0525	2.61	±	0.329	2.9815	±	0.3405
		#4	GAGAATAGCTGTGTATGAT	9.345	±	0.789	0.6115	±	0.4775	6.159	±	4.591
STX12	23673	#1	ATTCTAATCTTGGGACTTA	139.923	±	0.955505	25.061	±	1.917	17.902	±	1.248
		#2	TTACAACACTCCACAAATC	92.1625	±	0.00450134	1.3125	±	0.3445	1.424	±	0.374
		#3	TGAGCCAGCTAGGAACTAA	69.4415	±	0.883499	6.901	±	0.205	9.9435	±	0.4215
		#4	GATGATCCATGACCAGGGT	3.705	±	2.602	0.2305	±	0.0695	14.875	±	12.328
HMOX1	3162	#1	GGCAGAGGGTGATAGAAGA	93.01	±	5.454	11.793	±	3.654	12.492	±	3.196
		#2	AGAGAATGCTGAGTTCATG	91.6865	±	1.0795	23.998	±	2.669	26.2115	±	3.2195
		#3	ACACTCAGCTTTCTGGTGG	77.754	±	5.07	4.793	±	0.0740001	6.1845	±	0.3075
		#4	GAGGAGATTGAGCGCAACA	72.584	±	0.870003	1.778	±	0.308	2.445	±	0.395
FAM73B	84895	#1	CCACCGAGCTCTTTGAGTC	95.5435	±	1.5535	1.3175	±	0.0645	1.378	±	0.045
		#2	GAAAGTGGGCCGACAGATG	78.5075	±	2.1205	0.455	±	0.045	0.578	±	0.042
		#3	GACAAGAGTAACCAGCTTT	59.6525	±	4.0505	2.599	±	0.206	4.3535	±	0.0495
		#4	GCAGGTTGGTCCCGAGATG	47.346	±	4.948	1.9575	±	0.6445	4.3245	±	1.8135
SLC37A2	219855	#1	GGACAACGCCTTCCTCATC	103.418	±	0.8395	34.7505	±	1.2145	33.595	±	0.902
		#2	CTGCTGACCTTCCTAATTT	91.04	±	3.266	1.1955	±	0.1175	1.3105	±	0.0825
		#3	TTGCCAAGCTGGTCAGTTA	90.514	±	2.049	2.544	±	1.178	2.8415	±	1.3665
		#4	GCATCTGGGTGAACGGGCA	74.6925	±	0.450501	8.3235	±	1.9715	11.16	±	2.707
LDLRAD2	401944	#1	ACGCCAACATGCAGGACTA	87.976	±	4.198	8.639	±	0.75	9.883	±	1.324
		#2	GGAAGTACAGATGCCCATA	65.4835	±	3.3685	3.5745	±	0.1685	5.4595	±	0.0235
		#3	GGAAATAGGCTCCGTACTG	60.901	±	4.812	1.835	±	0.021	3.03	±	0.205
		#4	CTACTTCCGCTGCCAGAAT	38.1165	±	1.9225	1.392	±	0.145	3.642	±	0.196
ATP6V1G3	127124	#1	GATAAAGAGTTTCGACTAA	95.37	±	2.393	53.275	±	2.598	55.828	±	1.323
		#2	GAACAAACACTAGGGAAGA	86.729	±	3.865	10.0265	±	0.3165	11.6005	±	0.8815
		#3	GGAAAGCGATTGAAGCAAG	82.8155	±	0.324501	1.8635	±	0.00750005	2.25	±	0
		#4	GAAATTGACCAGTACAGAA	11.12	±	4.022	0.2385	±	0.0475	2.6485	±	1.3875
ZNF213	7760	#1	GGAGACATCCCATTCTATT	89.123	±	2.436	34.667	±	0.033001	38.926	±	1.027
		#2	CCACACAAGTGCCCTGAGT	72.028	±	1.221	5.037	±	0.191	6.991	±	0.147
		#3	GCGCTCAAAGGGAACGGAA	54.753	±	3.043	2.823	±	0.367	5.135	±	0.385
		#4	CGACGGACACCTGCTTTGT	54.832	±	2.877	0.955	±	0.486	1.7	±	0.798
ATP2A2	488	#1	GAAAGTCAATGTCGGTTTA	77.9005	±	9.2205	4.074	±	1.232	5.114	±	0.976
		#2	GATATAAGGTTAACTTCCA	29.6385	±	2.3335	0.6625	±	0.2865	2.1725	±	0.7955
		#3	GATCATGTCTGTCATTCGA	33.4445	±	13.7875	0.6775	±	0.1555	2.671	±	1.565
		#4	CAAAGTTCCTGCTGATATA	11.7005	±	0.5235	0.2385	±	0.1075	1.9995	±	0.8295
ATP6V1E1	529	#1	AGAAGAAGAGTTCAACATA	86.2425	±	3.0155	6.392	±	0.495	7.441	±	0.835
		#2	GAGTTGAGATCTATAATGG	40.0655	±	2.2115	0.37	±	0.188	0.9525	±	0.5215
		#3	CTACCTGCCTGAAGACATA	6.039	±	0.777	1.394	±	0.00299996	23.473	±	3.071
		#4	CGATGTTGATGTCCAAATT	2.169	±	0.777	0.827	±	0.191	47.346	±	25.773
FGFR1	2260	#1	ATTCAAACCTGACCACAGA	87.7065	±	2.0865	23.0275	±	1.8695	26.3205	±	2.7575
		#2	CCGCACATCCAGTGGCTAA	83.4795	±	3.7525	1.3965	±	0.0415	1.6785	±	0.1255
		#3	ACGTGGAGTTCATGTGTAA	59.612	±	3.774	0.4565	±	0.0235	0.7665	±	0.00849998
		#4	CCACAGAATTGGAGGCTAC	59.4595	±	13.0595	1.9235	±	0.3505	3.535	±	1.366
GABBR2	9568	#1	GAAAAGACCACCTACATTA	60.88	±	9.953	1.0595	±	0.0505	1.802	±	0.378
		#2	GAGAACATGTATGGTAGTA	38.8395	±	0.9575	0.1535	±	0.0555	0.399	±	0.152
		#3	GAAAGACTCCACAGCAGTA	28.0785	±	0.3245	1.016	±	0.518	3.641	±	1.886
GDE1	51573	#1	GAAAAGAGTTACTACGAAT	91.0465	±	2.1965	17.4695	±	4.4645	19.317	±	5.369
		#2	GATTGGAGCATGCATAATA	70.0825	±	3.2215	5.0955	±	0.4645	7.3165	±	0.9985
		#3	CATCTTGGTTCCAGCTATA	47.9175	±	11.0715	0.485	±	0.031	1.085	±	0.316
		#4	GTTTACTTCTGACGGGATT	43.457	±	12.035	1.0135	±	0.1835	2.6515	±	1.1565
GLT25D1	79709	#1	AGAAATCGCTTGTGTTTGA	102.106	±	0.5685	42.509	±	1.412	41.6265	±	1.1515
		#2	GAAATCAGCTCGAGACATG	86.3045	±	4.7905	1.0725	±	0.0255	1.2455	±	0.0395
		#3	CAACATGGATAACACGTCA	58.0365	±	0.967501	1.9115	±	0.4165	3.3065	±	0.7725
		#4	CCGAAACACTGGTCTGACT	32.413	±	0.475	3.43	±	1.231	10.5295	±	3.6435
GRIA4	2893	#1	ATACACTGCTTTTCGATTA	99.1815	±	2.4905	33.6585	±	1.3105	33.9245	±	0.4685
		#2	CACTCAAACAGGTTCGAAT	92.859	±	2.915	42.493	±	1.38	45.759	±	0.0499992
		#3	GATAAGAGGTCGGTACATA	86.6355	±	3.6305	2.674	±	0.352	3.109	±	0.537
		#4	GCAACTAAGACCTTCGTTA	86.7845	±	1.3605	5.8595	±	0.9895	6.7355	±	1.0345
TOMM20	9804	#1	GTTACTAGCTCAAGGTGAA	100.971	±	1.5255	38.7925	±	0.4645	38.4215	±	0.120501
		#2	TGACTAAGCTCCCAACAAT	99.849	±	1.761	29.1435	±	1.0245	29.215	±	1.541
		#3	TAAAGATGCTGAAGCTGTT	64.516	±	2.66	3.859	±	0.657	5.9495	±	0.7725
WDR19	57728	#1	TCAGGAAGGTGACACGATA	93.5845	±	0.788502	21.4145	±	0.271501	22.8865	±	0.4835
		#2	AAAGGTCTCTACTACGATA	93.8445	±	0.810501	9.2045	±	2.3915	9.8315	±	2.6335
		#3	GGAATGAATAATCGAGCTT	36.2235	±	11.7155	0.3775	±	0.0145	1.15	±	0.332
		#4	GCAGGCAACTACCGGAATG	43.305	±	28.652	3.8185	±	0.2225	15.0775	±	9.4625
WNT7B	7477	#1	GCTCGGCCGACGTGCGTTA	85.2975	±	3.6795	2.2055	±	0.5015	2.6155	±	0.7005
		#2	GAACCTGCATAACAATGAG	58.1665	±	4.5305	3.0365	±	0.6935	5.159	±	0.791
		#3	GCGAGAAGCAGGGCTACTA	6.559	±	2.393	0.036	±	0	0.63	±	0.23
		#4	CAACAAGATTCCTGGCCTA	3.7215	±	0.2395	0.509	±	0.085	13.875	±	3.178
ZNF517	340385	#1	GAACAGAGCGTGGCCAAAG	80.5485	±	3.5745	0.831	±	0.16	1.025	±	0.153
		#2	GCGGCAAGGCGTTCAGATA	50.866	±	10.266	3.1775	±	0.5335	6.733	±	2.407
		#3	GTGCACAGATTCCAGGATG	39.2695	±	8.2545	4.937	±	1.735	12.182	±	1.857
		#4	GCTACACGCTGAACGAGCA	21.0165	±	1.6175	1.335	±	0.135	6.341	±	0.155
ZNF576	79177	#1	GGATTCACCCAAGGAGAGA	70.6395	±	4.1245	0.934	±	0.24	1.347	±	0.418
		#2	CAACACTACATTCGGCATG	22.542	±	6.343	0.819	±	0.186	4.2	±	2.007
		#3	AGAGTGCGGTCAGGACTTT	6.519	±	1.419	0.3535	±	0.2455	4.8245	±	2.7165
		#4	CCAAAGCCCTAATCACCCA	2.518	±	0.489	0.3645	±	0.0335	14.7845	±	1.5455
Validation of 21 candidate miR-371-3p targets in PC9 cells using siRNAs. Percentage of surviving PC9 cells transfected with 3 or 4 siRNAs for each of the 21 genes was compared to PC9 cells transfected with control NTC. Data are shown as mean values ± S.E.M.
