# Supplementary material for: Functional screening implicates miR-371-3p and peroxiredoxin 6 in reversible tolerance to cancer drugs
Source: Nat Commun. 2016 Aug 3;7:12351. doi: 10.1038/ncomms12351 (PMC4976141; doi:10.1038/ncomms12351)
Supplement: Supplementary Data 5 — Gene functional classification of miR-371-3p target genes [file ncomms12351-s6.xlsx]

## Sheet: Supplementary Data 5
Supplementary Data 5 (Related to Figure 3) : Gene functional classification of miR371-3p target genes
Annotation Cluster	Enrichment Score	Count	%	Genes	P-Value
Cluster 1	Enrichment Score: 2.7039
Category	Term
GOTERM_MF_FAT	GO:0004620~phospholipase activity	4	19.0476	PLCβ4, PLD6, PRDX6, HMOX1	0.000108455
GOTERM_MF_FAT	GO:0016298~lipase activity	4	19.0476	PLCβ4, PLD6, PRDX6, HMOX1	0.000188628
SP_PIR_KEYWORDS	lipid degradation	3	14.2857	PLCβ4, PLD6, PRDX6	0.00356269
SP_PIR_KEYWORDS	hydrolase	6	28.5714	PIGK, PLCβ4, GDE1, PLD6, PRDX6, ATP6V1E1	0.019061
GOTERM_BP_FAT	GO:0016042~lipid catabolic process	3	14.2857	PLCβ4, PLD6, PRDX6	0.0217504
Cluster 2	Enrichment Score: 2.6419
Category	Term
GOTERM_MF_FAT	GO:0004620~phospholipase activity	4	19.0476	PLCβ4, PLD6, PRDX6, HMOX1	0.000108455
GOTERM_MF_FAT	GO:0008081~phosphoric diester hydrolase activity	4	19.0476	PLCβ4, GDE1, PLD6, HMOX1	0.000112394
GOTERM_MF_FAT	GO:0016298~lipase activity	4	19.0476	PLCβ4, PLD6, PRDX6, HMOX1	0.000188628
Cluster 3	Enrichment Score: 1.0905
Category	Term
GOTERM_BP_FAT	GO:0006979~response to oxidative stress	3	14.2857	PRDX6, HMOX1, SRXN1	0.0196782
SP_PIR_KEYWORDS	oxidoreductase	3	14.2857	PRDX6, HMOX1, SRXN1	0.114638
GOTERM_BP_FAT	GO:0055114~oxidation reduction	3	14.2857	PRDX6, HMOX1, SRXN1	0.207903
Functional classification was performed using the genes identified in Figure 2a. The top 3 enriched gene clusters are shown, ranked by P-value.
